# Supplementary material for: Waterlogging-Stress-Responsive LncRNAs, Their Regulatory Relationships with miRNAs and Target Genes in Cucumber (Cucumis sativus L.)
Source: Int J Mol Sci. 2021 Jul 30;22(15):8197. doi: 10.3390/ijms22158197 (PMC8348067; doi:10.3390/ijms22158197)
Supplement: Supplementary file 1 [file ijms-22-08197-s001.zip]

Archive with 2 entries (2 files):
- ijms-1285913-Supplementary.pdf
- Supplementary Materials Data S1-S8.xlsx
