# Supplementary material for: Waterlogging-Stress-Responsive LncRNAs, Their Regulatory Relationships with miRNAs and Target Genes in Cucumber (Cucumis sativus L.)
Source: Int J Mol Sci. 2021 Jul 30;22(15):8197. doi: 10.3390/ijms22158197 (PMC8348067; doi:10.3390/ijms22158197)
Supplement: Supplementary file 1 [file ijms-22-08197-s001.zip › Supplementary Materials Data S1-S8.xlsx]

## Sheet: Data Description
File name	Description
Supplementary Materials Data S1	Identified lncRNA
Supplementary Materials Data S2	Differentially Expressed lncRNAs in non-primed 1xH WL-T vs Ctrl
Supplementary Materials Data S3	Differentially Expressed lncRNAs in primed 2xH WL-T vs Ctrl
Supplementary Materials Data S4	Differentially Expressed lncRNAs in non-primed 1xH WL-S vs Ctrl
Supplementary Materials Data S5	Differentially Expressed lncRNAs in primed 2xH WL-S vs Ctrl
Supplementary Materials Data S6	lncRNAs potentially involved in acqurying tolerance to hypoxia in cucumber
Supplementary Materials Data S7	Differentially Expressed miRNAs in all comparisons
Supplementary Materials Data S8	lncRNAs potentially targeted by miRNAs

## Sheet: Supplementary Materials Data S1
#	Transcript	Experiment	Chr	Start	End	Strand	Length	No. of exons	Class code	Coding potential	Exon coordinates	Nearest ref.
1	TCONS_00021022	merged	Chr4	22793012	22799036	-	4166	6	j	Low	22793012-22796461, 22796985-22797092, 22798044-22798171, 22798301-22798399, 22798529-22798625, 22798753-22799036	Csa4M652760.1
2	TCONS_00021021	merged	Chr4	22793012	22799036	-	4169	6	j	Low	22793012-22796464, 22796985-22797092, 22798044-22798171, 22798301-22798399, 22798529-22798625, 22798753-22799036	Csa4M652760.1
3	TCONS_00021020	merged	Chr4	22783449	22784789	-	875	2	o	Low	22783449-22783792, 22784259-22784789	Csa4M652740.1
4	TCONS_00014735	merged	Chr3	16061327	16062872	-	513	6	=	Low	16061327-16061463, 16062061-16062155, 16062276-16062335, 16062489-16062590, 16062685-16062735, 16062805-16062872	Csa3M258180.1
5	TCONS_00022636	merged	Chr5	20909760	20912016	+	699	5	j	Low	20909760-20909864, 20909948-20910040, 20911359-20911385, 20911463-20911595, 20911676-20912016	Csa5M585980.1
6	TCONS_00033025	merged	Chr7	13447529	13448820	+	467	2	u	Low	13447529-13447752, 13448578-13448820
7	TCONS_00010766	merged	Chr3	11903720	11905855	+	782	6	=	Low	11903720-11903833, 11904044-11904099, 11904685-11904808, 11904914-11905020, 11905384-11905453, 11905545-11905855	Csa3M175730.1
8	TCONS_00033022	merged	Chr7	13322408	13324437	+	918	4	=	Low	13322408-13322525, 13322637-13322828, 13323278-13323436, 13323989-13324437	Csa7M372860.1
9	TCONS_00001007	merged	Chr1	9166463	9168021	+	493	3	u	Low	9166463-9166668, 9166764-9166889, 9167861-9168021
10	TCONS_00001006	merged	Chr1	9166463	9167203	+	646	2	u	Low	9166463-9166668, 9166764-9167203
11	TCONS_00026338	merged	Chr6	4092488	4102501	+	1729	11	j	Low	4092488-4092746, 4093811-4093862, 4095617-4095690, 4096202-4096303, 4096961-4096996, 4097142-4097282, 4098687-4098738, 4099707-4099780, 4100593-4101007, 4101367-4101555, 4102167-4102501	Csa6M052750.1
12	TCONS_00026339	merged	Chr6	4092495	4102501	+	1686	10	j	Low	4092495-4092746, 4093811-4093862, 4095617-4095690, 4096202-4096303, 4097142-4097282, 4098687-4098738, 4099707-4099780, 4100593-4101007, 4101367-4101555, 4102167-4102501	Csa6M052750.1
13	TCONS_00011357	merged	Chr3	22542719	22543475	+	610	3	x	Low	22542719-22543017, 22543142-22543242, 22543266-22543475	Csa3M588480.1
14	TCONS_00026332	merged	Chr6	4092488	4101805	+	1967	8	j	Low	4092488-4092746, 4093811-4093862, 4095617-4095690, 4096202-4096303, 4097142-4097282, 4098687-4098738, 4099707-4099780, 4100593-4101805	Csa6M052750.1
15	TCONS_00026333	merged	Chr6	4092488	4101805	+	1203	10	=	Low	4092488-4092746, 4093811-4093862, 4095617-4095690, 4096202-4096303, 4096961-4096996, 4097142-4097282, 4098687-4098738, 4099707-4099780, 4100593-4100682, 4101483-4101805	Csa6M052750.1
16	TCONS_00017918	merged	Chr4	11785117	11786509	+	760	3	=	Low	11785117-11785312, 11785439-11785481, 11785989-11786509	Csa4M294910.1
17	TCONS_00017919	merged	Chr4	11785192	11786509	+	1192	2	=	Low	11785192-11785312, 11785439-11786509	Csa4M294910.2
18	TCONS_00026336	merged	Chr6	4092488	4102501	+	2052	9	j	Low	4092488-4092746, 4093811-4093862, 4095617-4095690, 4096202-4096303, 4097142-4097282, 4098687-4098738, 4099707-4099780, 4100593-4101555, 4102167-4102501	Csa6M052750.1
19	TCONS_00026337	merged	Chr6	4092488	4102501	+	1366	10	j	Low	4092488-4092746, 4093811-4093862, 4095617-4095690, 4096202-4096303, 4097142-4097282, 4098687-4098738, 4099707-4099780, 4100593-4100686, 4101373-4101555, 4102167-4102501	Csa6M052750.1
20	TCONS_00026334	merged	Chr6	4092488	4102501	+	1288	11	j	Low	4092488-4092746, 4093811-4093862, 4095617-4095690, 4096202-4096303, 4096961-4096996, 4097142-4097282, 4098687-4098738, 4099707-4099780, 4100593-4100682, 4101483-4101555, 4102167-4102501	Csa6M052750.1
21	TCONS_00026335	merged	Chr6	4092488	4102501	+	1252	10	j	Low	4092488-4092746, 4093811-4093862, 4095617-4095690, 4096202-4096303, 4097142-4097282, 4098687-4098738, 4099707-4099780, 4100593-4100682, 4101483-4101555, 4102167-4102501	Csa6M052750.1
22	TCONS_00015735	merged	Chr3	30054591	30059018	-	4390	2	x	Low	30054591-30056929, 30056968-30059018	Csa3M778350.1
23	TCONS_00003889	merged	Chr1	13779682	13780663	-	841	2	u	Low	13779682-13780394, 13780536-13780663
24	TCONS_00005581	merged	Chr2	3501202	3506387	+	4083	6	u	Low	3501202-3501465, 3501754-3503500, 3503718-3505383, 3505729-3505826, 3505907-3506028, 3506202-3506387
25	TCONS_00015048	merged	Chr3	22785845	22786498	-	534	2	u	Low	22785845-22786329, 22786450-22786498
26	TCONS_00015049	merged	Chr3	22785845	22790329	-	307	2	u	Low	22785845-22785991, 22790170-22790329
27	TCONS_00021118	merged	Chr5	248850	254914	+	756	3	o	Low	248850-249059, 254290-254390, 254470-254914	Csa5M003610.1
28	TCONS_00021117	merged	Chr5	248827	254914	+	756	3	o	Low	248827-249036, 254290-254390, 254470-254914	Csa5M003610.1
29	TCONS_00005785	merged	Chr2	6718516	6721752	+	925	4	=	Low	6718516-6718549, 6718689-6718925, 6719238-6719501, 6721363-6721752	Csa2M082200.1
30	TCONS_00011039	merged	Chr3	15694431	15696373	+	685	3	u	Low	15694431-15694782, 15695629-15695680, 15696093-15696373
31	TCONS_00005831	merged	Chr2	8053708	8054293	+	559	2	x	Low	8053708-8054089, 8054117-8054293	Csa2M120930.1
32	TCONS_00015046	merged	Chr3	22693199	22693822	-	488	2	u	Low	22693199-22693604, 22693741-22693822
33	TCONS_00015047	merged	Chr3	22707526	22710928	-	1194	9	=	Low	22707526-22707811, 22707900-22707988, 22708459-22708532, 22708628-22708685, 22708767-22708889, 22709319-22709528, 22709851-22709935, 22710146-22710177, 22710692-22710928	Csa3M592150.1
34	TCONS_00030199	merged	Chr6	13098557	13104117	-	999	3	x	Low	13098557-13099104, 13103533-13103808, 13103943-13104117	Csa6M223490.1
35	TCONS_00024643	merged	Chr5	15765321	15766300	-	897	2	x	Low	15765321-15765904, 15765988-15766300	Csa5M434550.1
36	TCONS_00021314	merged	Chr5	3588925	3592896	+	605	2	o	Low	3588925-3589298, 3592666-3592896	Csa5M139490.1
37	TCONS_00013857	merged	Chr3	7278502	7283774	-	817	3	j	Low	7278502-7278974, 7281982-7282107, 7283557-7283774	Csa3M122450.1
38	TCONS_00017828	merged	Chr4	11004705	11005732	+	945	2	x	Low	11004705-11005496, 11005580-11005732	Csa4M285760.1
39	TCONS_00017829	merged	Chr4	11017027	11024366	+	2028	3	x	Low	11017027-11018480, 11019803-11019855, 11023846-11024366	Csa4M285790.1
40	TCONS_00017826	merged	Chr4	11002000	11005732	+	820	2	x	Low	11002000-11002658, 11005572-11005732	Csa4M285760.1
41	TCONS_00017827	merged	Chr4	11004535	11014946	+	1949	2	x	Low	11004535-11005118, 11013582-11014946	Csa4M285760.1
42	TCONS_00017824	merged	Chr4	10983483	10983701	+	219	1	=	Low	10983483-10983701	Csa4M285720.1
43	TCONS_00017825	merged	Chr4	10996069	10996556	+	350	2	x	Low	10996069-10996208, 10996347-10996556	Csa4M285740.1
44	TCONS_00013858	merged	Chr3	7281682	7283780	-	650	2	=	Low	7281682-7282107, 7283557-7283780	Csa3M122460.1
45	TCONS_00024547	merged	Chr5	13853108	13855984	-	484	2	u	Low	13853108-13853418, 13855812-13855984
46	TCONS_00026244	merged	Chr6	3157317	3160386	+	2792	3	j	Low	3157317-3157830, 3157975-3158585, 3158720-3160386	Csa6M041760.1
47	TCONS_00026245	merged	Chr6	3157317	3160386	+	2586	4	j	Low	3157317-3157830, 3157975-3158315, 3158522-3158585, 3158720-3160386	Csa6M041760.1
48	TCONS_00026243	merged	Chr6	3157317	3160386	+	2610	4	j	Low	3157317-3157830, 3157975-3158315, 3158522-3158585, 3158696-3160386	Csa6M041760.1
49	TCONS_00005307	merged	Chr2	1330872	1331783	+	697	2	u	Low	1330872-1331133, 1331349-1331783
50	TCONS_00024543	merged	Chr5	13848276	13855924	-	368	2	x	Low	13848276-13848530, 13855812-13855924	Csa5M373200.1
51	TCONS_00026460	merged	Chr6	4890862	4891552	+	530	2	j	Low	4890862-4891253, 4891415-4891552	Csa6M073990.1
52	TCONS_00026461	merged	Chr6	4890862	4891811	+	475	2	j	Low	4890862-4891253, 4891729-4891811	Csa6M073990.1
53	TCONS_00007206	merged	Chr2	21366150	21369611	+	905	2	x	Low	21366150-21366590, 21369148-21369611	Csa2M416060.1
54	TCONS_00030381	merged	Chr6	15023697	15024194	-	498	1	=	Low	15023697-15024194	Csa6M318690.1
55	TCONS_00018647	merged	Chr4	21509154	21510500	+	451	3	j	Low	21509154-21509332, 21510059-21510132, 21510303-21510500	Csa4M642400.1
56	TCONS_00030385	merged	Chr6	15097977	15098937	-	692	2	x	Low	15097977-15098523, 15098793-15098937	Csa6M319800.1
57	TCONS_00018645	merged	Chr4	21502153	21503090	+	663	3	j	Low	21502153-21502213, 21502393-21502569, 21502666-21503090	Csa4M642370.2
58	TCONS_00030387	merged	Chr6	15137376	15139382	-	1903	2	o	Low	15137376-15137886, 15137991-15139382	Csa6M324890.1
59	TCONS_00033657	merged	Chr7	18971929	18974686	+	965	4	j	Low	18971929-18972467, 18972860-18973112, 18974361-18974435, 18974589-18974686	Csa7M452240.1
60	TCONS_00033656	merged	Chr7	18970127	18970619	+	331	2	=	Low	18970127-18970341, 18970504-18970619	Csa7M452230.1
61	TCONS_00033655	merged	Chr7	18963177	18967313	+	1080	2	x	Low	18963177-18963721, 18966779-18967313	Csa7M452220.1
62	TCONS_00033654	merged	Chr7	18963120	18967313	+	1469	2	x	Low	18963120-18964053, 18966779-18967313	Csa7M452220.1
63	TCONS_00033653	merged	Chr7	18957849	18961606	+	3572	2	x	Low	18957849-18958443, 18958630-18961606	Csa7M452210.1
64	TCONS_00010105	merged	Chr3	6554028	6559584	+	1794	2	x	Low	6554028-6554511, 6558275-6559584	Csa3M118190.2
65	TCONS_00010106	merged	Chr3	6554069	6559584	+	1719	2	x	Low	6554069-6554511, 6558309-6559584	Csa3M118190.2
66	TCONS_00033650	merged	Chr7	18951529	18957678	+	1747	2	x	Low	18951529-18952998, 18957402-18957678	Csa7M452200.1
67	TCONS_00032707	merged	Chr7	7971199	7972000	+	802	1	=	Low	7971199-7972000	Csa7M222880.1
68	TCONS_00019743	merged	Chr4	7813032	7814293	-	443	3	j	Low	7813032-7813317, 7813992-7814080, 7814226-7814293	Csa4M129030.1
69	TCONS_00019744	merged	Chr4	7813032	7814293	-	462	3	=	Low	7813032-7813317, 7813992-7814099, 7814226-7814293	Csa4M129030.1
70	TCONS_00008279	merged	Chr2	12384552	12392228	-	2577	5	j	Low	12384552-12384769, 12384878-12384947, 12385737-12385797, 12389640-12391701, 12392063-12392228	Csa2M251500.1
71	TCONS_00008277	merged	Chr2	12369550	12373356	-	3703	2	j	Low	12369550-12372679, 12372784-12373356	Csa2M251480.1
72	TCONS_00008276	merged	Chr2	12369550	12373325	-	1275	3	j	Low	12369550-12370134, 12372532-12372679, 12372784-12373325	Csa2M251480.1
73	TCONS_00034550	merged	Chr7	10517063	10521947	-	785	2	x	Low	10517063-10517373, 10521474-10521947	Csa7M302340.1
74	TCONS_00017856	merged	Chr4	11375759	11379919	+	654	3	j	Low	11375759-11375942, 11379251-11379466, 11379666-11379919	Csa4M290850.1
75	TCONS_00026790	merged	Chr6	9017296	9024201	+	2057	7	j	Low	9017296-9017597, 9018988-9019128, 9019313-9019601, 9020077-9020186, 9022723-9022803, 9022959-9023694, 9023804-9024201	Csa6M128540.1
76	TCONS_00026792	merged	Chr6	9017300	9024201	+	2093	7	j	Low	9017300-9017597, 9018988-9019128, 9019313-9019601, 9020077-9020186, 9022683-9022803, 9022959-9023694, 9023804-9024201	Csa6M128540.1
77	TCONS_00004010	merged	Chr1	15795362	15796417	-	1009	2	x	Low	15795362-15795632, 15795680-15796417	Csa1M427500.1
78	TCONS_00005019	merged	Chr1	27980091	27981862	-	378	2	u	Low	27980091-27980347, 27981742-27981862
79	TCONS_00010597	merged	Chr3	10310691	10313853	+	2949	3	x	Low	10310691-10311586, 10311719-10311998, 10312081-10313853	Csa3M151350.1
80	TCONS_00022365	merged	Chr5	17394349	17403650	+	1158	2	x	Low	17394349-17394687, 17402832-17403650	Csa5M495940.1
81	TCONS_00022364	merged	Chr5	17394337	17403650	+	1258	2	x	Low	17394337-17394479, 17402536-17403650	Csa5M495940.1
82	TCONS_00009908	merged	Chr3	4133315	4137966	+	754	2	j	Low	4133315-4133569, 4137468-4137966	Csa3M077640.1
83	TCONS_00033146	merged	Chr7	14677684	14680957	+	3046	3	x	Low	14677684-14677770, 14677907-14679630, 14679723-14680957	Csa7M390740.1
84	TCONS_00004941	merged	Chr1	26794333	26802027	-	2699	3	x	Low	26794333-26795031, 26799878-26801477, 26801628-26802027	Csa1M662820.1
85	TCONS_00003263	merged	Chr1	5793361	5793929	-	569	1	=	Low	5793361-5793929	Csa1M050230.1
86	TCONS_00004942	merged	Chr1	26794333	26802027	-	2189	4	x	Low	26794333-26795031, 26799878-26800562, 26801073-26801477, 26801628-26802027	Csa1M662820.1
87	TCONS_00004945	merged	Chr1	26794333	26802054	-	7062	3	x	Low	26794333-26800562, 26801073-26801477, 26801628-26802054	Csa1M662820.1
88	TCONS_00004760	merged	Chr1	24067277	24067767	-	491	1	=	Low	24067277-24067767	Csa1M613500.1
89	TCONS_00008459	merged	Chr2	14903948	14909154	-	2121	3	j	Low	14903948-14904563, 14905775-14905841, 14907717-14909154	Csa2M324430.1
90	TCONS_00009901	merged	Chr3	3978303	3983232	+	298	2	j	Low	3978303-3978427, 3983060-3983232	Csa3M074490.1
91	TCONS_00000203	merged	Chr1	1585093	1586072	+	959	2	x	Low	1585093-1585268, 1585290-1586072	Csa1M011460.1
92	TCONS_00016566	merged	Chr3	38554715	38557045	-	714	3	=	Low	38554715-38555057, 38556591-38556709, 38556794-38557045	Csa3M895660.2
93	TCONS_00029352	merged	Chr6	4348490	4350187	-	789	4	=	Low	4348490-4348648, 4349137-4349541, 4349869-4349984, 4350079-4350187	Csa6M056510.1
94	TCONS_00011613	merged	Chr3	25198827	25200778	+	738	4	u	Low	25198827-25199302, 25199497-25199569, 25199659-25199728, 25200660-25200778
95	TCONS_00011612	merged	Chr3	25198806	25200778	+	841	5	u	Low	25198806-25199302, 25199497-25199569, 25199659-25199728, 25200440-25200521, 25200660-25200778
96	TCONS_00026578	merged	Chr6	6298338	6302792	+	231	2	=	Low	6298338-6298481, 6302706-6302792	Csa6M092000.1
97	TCONS_00021375	merged	Chr5	4121440	4122592	+	866	2	j	Low	4121440-4121742, 4122030-4122592	Csa5M146860.1
98	TCONS_00024409	merged	Chr5	10603327	10605422	-	1409	3	u	Low	10603327-10603980, 10604589-10604757, 10604837-10605422
99	TCONS_00010746	merged	Chr3	11640423	11640650	+	228	1	=	Low	11640423-11640650	Csa3M173000.1
100	TCONS_00021370	merged	Chr5	4094272	4094782	+	511	1	=	Low	4094272-4094782	Csa5M146820.1
101	TCONS_00024400	merged	Chr5	10359827	10361115	-	1163	2	x	Low	10359827-10359965, 10360092-10361115	Csa5M239140.1
102	TCONS_00007948	merged	Chr2	7590030	7592435	-	1504	2	o	Low	7590030-7591452, 7592355-7592435	Csa2M101100.1
103	TCONS_00008802	merged	Chr2	17354775	17355559	-	522	3	=	Low	17354775-17354944, 17355087-17355342, 17355464-17355559	Csa2M361750.1
104	TCONS_00022307	merged	Chr5	16186170	16194088	+	4475	6	j	Low	16186170-16186386, 16186834-16187136, 16188079-16188141, 16188235-16188286, 16190157-16190623, 16190716-16194088	Csa5M457750.1
105	TCONS_00022305	merged	Chr5	16186170	16188578	+	927	4	j	Low	16186170-16186386, 16186834-16187136, 16188079-16188141, 16188235-16188578	Csa5M457750.1
106	TCONS_00016960	merged	Chr4	1632835	1633820	+	986	1	=	Low	1632835-1633820	Csa4M011070.1
107	TCONS_00025462	merged	Chr5	23526257	23527730	-	790	3	=	Low	23526257-23526570, 23527164-23527245, 23527337-23527730	Csa5M608570.1
108	TCONS_00025461	merged	Chr5	23526257	23527534	-	588	3	j	Low	23526257-23526564, 23527164-23527245, 23527337-23527534	Csa5M608570.1
109	TCONS_00025460	merged	Chr5	23526257	23527499	-	1152	2	j	Low	23526257-23527245, 23527337-23527499	Csa5M608570.1
110	TCONS_00011296	merged	Chr3	21473148	21481882	+	1519	5	x	Low	21473148-21473614, 21473883-21473940, 21474323-21474408, 21480250-21480297, 21481023-21481882	Csa3M516530.1
111	TCONS_00011295	merged	Chr3	21473132	21474537	+	1138	2	x	Low	21473132-21473614, 21473883-21474537	Csa3M516520.1
112	TCONS_00032819	merged	Chr7	9811122	9812481	+	1072	2	x	Low	9811122-9811900, 9812189-9812481	Csa7M278230.1
113	TCONS_00026330	merged	Chr6	4076342	4080089	+	1087	2	=	Low	4076342-4076719, 4079381-4080089	Csa6M052730.1
114	TCONS_00011291	merged	Chr3	21413007	21429770	+	960	5	j	Low	21413007-21413250, 21428171-21428244, 21428380-21428459, 21428809-21428960, 21429361-21429770	Csa3M516480.1
115	TCONS_00011290	merged	Chr3	21413007	21429770	+	964	5	j	Low	21413007-21413250, 21428171-21428244, 21428380-21428459, 21428805-21428960, 21429361-21429770	Csa3M516480.1
116	TCONS_00007309	merged	Chr2	22912689	22913796	+	1030	2	i	Low	22912689-22913588, 22913667-22913796	Csa2M437110.1
117	TCONS_00016748	merged	Chr4	196606	196943	+	338	1	=	Low	196606-196943	Csa4M000850.1
118	TCONS_00016749	merged	Chr4	198835	199156	+	322	1	=	Low	198835-199156	Csa4M000860.1
119	TCONS_00030735	merged	Chr6	18982367	18985231	-	786	3	o	Low	18982367-18982811, 18982896-18982948, 18984944-18985231	Csa6M410610.1
120	TCONS_00007303	merged	Chr2	22864519	22869995	+	213	2	x	Low	22864519-22864551, 22869816-22869995	Csa2M437040.1
121	TCONS_00016746	merged	Chr4	181467	182544	+	1078	1	=	Low	181467-182544	Csa4M000810.1
122	TCONS_00028953	merged	Chr6	393439	393983	-	359	2	x	Low	393439-393489, 393676-393983	Csa6M004530.1
123	TCONS_00028778	merged	Chr6	27995714	27996021	+	308	1	=	Low	27995714-27996021	Csa6M522750.1
124	TCONS_00026939	merged	Chr6	10423781	10427573	+	654	3	o	Low	10423781-10423972, 10426810-10426960, 10427263-10427573	Csa6M149380.1
125	TCONS_00028171	merged	Chr6	23693106	23697929	+	251	2	x	Low	23693106-23693199, 23697773-23697929	Csa6M492230.1
126	TCONS_00029179	merged	Chr6	2389248	2390628	-	1234	2	x	Low	2389248-2390002, 2390150-2390628	Csa6M024410.1
127	TCONS_00029178	merged	Chr6	2389248	2390622	-	1276	2	x	Low	2389248-2390050, 2390150-2390622	Csa6M024410.1
128	TCONS_00034140	merged	Chr7	4634924	4635480	-	497	2	x	Low	4634924-4635136, 4635197-4635480	Csa7M071560.1
129	TCONS_00034141	merged	Chr7	4634924	4635480	-	527	2	x	Low	4634924-4635136, 4635167-4635480	Csa7M071560.1
130	TCONS_00034144	merged	Chr7	4672522	4675742	-	783	3	j	Low	4672522-4672880, 4673999-4674159, 4675480-4675742	Csa7M071630.1
131	TCONS_00034145	merged	Chr7	4676717	4679318	-	617	3	j	Low	4676717-4676987, 4677115-4677262, 4679121-4679318	Csa7M071640.1
132	TCONS_00011507	merged	Chr3	24360341	24362283	+	1827	2	u	Low	24360341-24360411, 24360528-24362283
133	TCONS_00011504	merged	Chr3	24313001	24314023	+	655	3	=	Low	24313001-24313188, 24313313-24313378, 24313623-24314023	Csa3M625620.1
134	TCONS_00011503	merged	Chr3	24313001	24314023	+	685	3	j	Low	24313001-24313188, 24313313-24313378, 24313593-24314023	Csa3M625620.1
135	TCONS_00014838	merged	Chr3	18407763	18410550	-	1547	2	x	Low	18407763-18408761, 18410003-18410550	Csa3M359120.1
136	TCONS_00000684	merged	Chr1	5424362	5429196	+	727	2	x	Low	5424362-5424540, 5428649-5429196	Csa1M046270.1
137	TCONS_00000683	merged	Chr1	5424362	5429196	+	4186	2	x	Low	5424362-5427999, 5428649-5429196	Csa1M046270.1
138	TCONS_00000680	merged	Chr1	5408353	5411705	+	2279	4	x	Low	5408353-5408806, 5409401-5409630, 5409836-5409989, 5410265-5411705	Csa1M046250.1
139	TCONS_00000681	merged	Chr1	5408353	5411705	+	2800	4	x	Low	5408353-5409630, 5409836-5409864, 5409938-5409989, 5410265-5411705	Csa1M046250.1
140	TCONS_00004162	merged	Chr1	17874873	17876013	-	922	4	x	Low	17874873-17875082, 17875233-17875415, 17875458-17875752, 17875780-17876013	Csa1M505400.1
141	TCONS_00004160	merged	Chr1	17786232	17876107	-	998	5	o	Low	17786232-17786413, 17875088-17875097, 17875233-17875415, 17875458-17875752, 17875780-17876107	Csa1M503400.1
142	TCONS_00028013	merged	Chr6	21901123	21903024	+	1059	3	o	Low	21901123-21901573, 21901681-21901760, 21902497-21903024	Csa6M476020.1
143	TCONS_00003797	merged	Chr1	12705020	12705622	-	507	2	u	Low	12705020-12705301, 12705398-12705622
144	TCONS_00009496	merged	Chr3	379165	381615	+	930	3	j	Low	379165-379428, 380874-380931, 381008-381615	Csa3M002600.1
145	TCONS_00009490	merged	Chr3	349401	350243	+	843	1	=	Low	349401-350243	Csa3M002520.1
146	TCONS_00006927	merged	Chr2	18861520	18864038	+	386	3	x	Low	18861520-18861533, 18862288-18862411, 18863791-18864038	Csa2M375240.1
147	TCONS_00006928	merged	Chr2	18863559	18866480	+	696	2	x	Low	18863559-18863919, 18866146-18866480	Csa2M375240.1
148	TCONS_00024135	merged	Chr5	7121943	7133428	-	556	2	x	Low	7121943-7122118, 7133049-7133428	Csa5M173490.1
149	TCONS_00014437	merged	Chr3	11796895	11801706	-	253	2	u	Low	11796895-11796939, 11801499-11801706
150	TCONS_00022837	merged	Chr5	22577818	22581751	+	533	2	x	Low	22577818-22577891, 22581293-22581751	Csa5M604920.1
151	TCONS_00018737	merged	Chr4	22223530	22225043	+	1248	2	x	Low	22223530-22224473, 22224740-22225043	Csa4M648530.1
152	TCONS_00028313	merged	Chr6	25009942	25079812	+	456	2	o	Low	25009942-25009958, 25079374-25079812	Csa6M500650.1
153	TCONS_00021766	merged	Chr5	7652920	7653689	+	680	2	x	Low	7652920-7653365, 7653456-7653689	Csa5M177110.1
154	TCONS_00029778	merged	Chr6	8244730	8248186	-	1482	7	j	Low	8244730-8245054, 8245728-8245801, 8246196-8246272, 8246887-8246943, 8247062-8247801, 8247884-8247942, 8248037-8248186	Csa6M118890.1
155	TCONS_00028318	merged	Chr6	25081993	25084468	+	2248	2	x	Low	25081993-25083507, 25083736-25084468	Csa6M501240.1
156	TCONS_00009658	merged	Chr3	1836950	1838017	+	910	2	x	Low	1836950-1837548, 1837707-1838017	Csa3M017320.1
157	TCONS_00020307	merged	Chr4	14334184	14334654	-	353	2	x	Low	14334184-14334442, 14334561-14334654	Csa4M351100.1
158	TCONS_00014909	merged	Chr3	19931603	19937848	-	5600	2	x	Low	19931603-19936774, 19937421-19937848	Csa3M418780.1
159	TCONS_00021560	merged	Chr5	5882168	5882525	+	313	2	x	Low	5882168-5882448, 5882494-5882525	Csa5M160220.1
160	TCONS_00021561	merged	Chr5	5884523	5885416	+	368	2	x	Low	5884523-5884784, 5885311-5885416	Csa5M160220.1
161	TCONS_00014905	merged	Chr3	19810249	19813154	-	1800	2	x	Low	19810249-19811768, 19812875-19813154	Csa3M416650.1
162	TCONS_00014906	merged	Chr3	19812626	19813154	-	410	2	x	Low	19812626-19812755, 19812875-19813154	Csa3M416650.1
163	TCONS_00029576	merged	Chr6	6121428	6121767	-	340	1	=	Low	6121428-6121767	Csa6M089260.1
164	TCONS_00020039	merged	Chr4	11586886	11587383	-	393	2	x	Low	11586886-11586900, 11587006-11587383	Csa4M293090.1
165	TCONS_00007098	merged	Chr2	20234127	20235121	+	898	2	u	Low	20234127-20234541, 20234639-20235121
166	TCONS_00031458	merged	Chr6	25005734	25007301	-	1342	2	x	Low	25005734-25006345, 25006572-25007301	Csa6M500590.1
167	TCONS_00019994	merged	Chr4	11125904	11153160	-	1973	2	x	Low	11125904-11127853, 11153138-11153160	Csa4M286960.1
168	TCONS_00019991	merged	Chr4	11111067	11127008	-	420	2	x	Low	11111067-11111231, 11126754-11127008	Csa4M286960.1
169	TCONS_00019992	merged	Chr4	11111067	11127012	-	425	2	x	Low	11111067-11111295, 11126817-11127012	Csa4M286960.1
170	TCONS_00019993	merged	Chr4	11112003	11128426	-	901	2	x	Low	11112003-11112041, 11127565-11128426	Csa4M286960.1
171	TCONS_00031804	merged	Chr6	27337744	27340988	-	996	3	j	Low	27337744-27338332, 27340508-27340629, 27340704-27340988	Csa6M518070.1
172	TCONS_00001818	merged	Chr1	19838609	19840179	+	566	2	=	Low	19838609-19838711, 19839717-19840179	Csa1M538800.1
173	TCONS_00030279	merged	Chr6	14076246	14082604	-	1758	2	x	Low	14076246-14077549, 14082151-14082604	Csa6M291910.1
174	TCONS_00023238	merged	Chr5	25497563	25502041	+	220	2	x	Low	25497563-25497770, 25502030-25502041	Csa5M630700.1
175	TCONS_00023948	merged	Chr5	5578914	5579855	-	856	2	=	Low	5578914-5579600, 5579687-5579855	Csa5M157390.2
176	TCONS_00003628	merged	Chr1	10225397	10225850	-	352	2	=	Low	10225397-10225478, 10225581-10225850	Csa1M163150.1
177	TCONS_00028555	merged	Chr6	26444690	26445531	+	842	1	=	Low	26444690-26445531	Csa6M511820.1
178	TCONS_00021824	merged	Chr5	8216735	8217600	+	866	1	=	Low	8216735-8217600	Csa5M182670.1
179	TCONS_00021691	merged	Chr5	6811101	6811945	+	822	2	x	Low	6811101-6811880, 6811904-6811945	Csa5M171120.1
180	TCONS_00035548	merged	Scaffold000205	4607	9127	-	4417	2	x	Low	4607-8412, 8517-9127	CsaUNM033710.1
181	TCONS_00012081	merged	Chr3	29579450	29585986	+	5294	2	u	Low	29579450-29579818, 29581062-29585986
182	TCONS_00030718	merged	Chr6	18807012	18807884	-	784	2	x	Low	18807012-18807301, 18807391-18807884	Csa6M409360.1
183	TCONS_00031664	merged	Chr6	26342284	26342992	-	709	1	=	Low	26342284-26342992	Csa6M511080.1
184	TCONS_00035541	merged	Scaffold000200	6126	6731	+	606	1	=	Low	6126-6731	CsaUNM029280.1
185	TCONS_00031901	merged	Chr6	28094875	28095990	-	503	2	o	Low	28094875-28095015, 28095629-28095990	Csa6M523430.1
186	TCONS_00030711	merged	Chr6	18782746	18785971	-	1597	7	j	Low	18782746-18782908, 18783576-18783912, 18784444-18784523, 18784606-18784655, 18784805-18784930, 18785001-18785821, 18785952-18785971	Csa6M408820.1
187	TCONS_00035542	merged	Scaffold000200	4695	6777	-	1146	3	x	Low	4695-4960, 5807-6059, 6151-6777	CsaUNM029280.1
188	TCONS_00035545	merged	Scaffold000200	4695	6799	-	915	2	x	Low	4695-4960, 6151-6799	CsaUNM029280.1
189	TCONS_00028793	merged	Chr6	28137090	28138118	+	260	2	x	Low	28137090-28137246, 28138016-28138118	Csa6M523470.1
190	TCONS_00028790	merged	Chr6	28119392	28122058	+	1421	5	=	Low	28119392-28119728, 28119921-28120035, 28120152-28120244, 28121082-28121282, 28121384-28122058	Csa6M523450.2
191	TCONS_00028791	merged	Chr6	28119392	28123627	+	1572	5	=	Low	28119392-28119728, 28119921-28120035, 28120152-28120244, 28121082-28121282, 28122802-28123627	Csa6M523450.1
192	TCONS_00032469	merged	Chr7	4106507	4107189	+	683	1	=	Low	4106507-4107189	Csa7M067370.1
193	TCONS_00010964	merged	Chr3	14384433	14386176	+	712	2	x	Low	14384433-14384864, 14385897-14386176	Csa3M215590.1
194	TCONS_00012717	merged	Chr3	35186479	35190066	+	1496	3	j	Low	35186479-35186748, 35187680-35187890, 35189052-35190066	Csa3M851780.1
195	TCONS_00012716	merged	Chr3	35186479	35190066	+	1377	3	j	Low	35186479-35186629, 35187680-35187890, 35189052-35190066	Csa3M851780.1
196	TCONS_00012715	merged	Chr3	35174356	35175238	+	238	2	x	Low	35174356-35174524, 35175170-35175238	Csa3M851770.1
197	TCONS_00035383	merged	Chr7	19033866	19035080	-	1173	2	u	Low	19033866-19034063, 19034106-19035080
198	TCONS_00012718	merged	Chr3	35187714	35190066	+	1190	2	j	Low	35187714-35187890, 35189054-35190066	Csa3M851790.1
199	TCONS_00013596	merged	Chr3	4007313	4010668	-	2988	2	x	Low	4007313-4010080, 4010449-4010668	Csa3M076020.1
200	TCONS_00033256	merged	Chr7	15710259	15715347	+	690	2	x	Low	15710259-15710824, 15715224-15715347	Csa7M407630.1
201	TCONS_00020897	merged	Chr4	21882475	21883591	-	907	2	u	Low	21882475-21882860, 21883071-21883591
202	TCONS_00017761	merged	Chr4	10639218	10642459	+	2981	3	x	Low	10639218-10639352, 10639512-10640683, 10640786-10642459	Csa4M269130.2
203	TCONS_00018000	merged	Chr4	12639786	12640222	+	437	1	=	Low	12639786-12640222	Csa4M308510.1
204	TCONS_00013598	merged	Chr3	4012029	4014032	-	939	3	u	Low	4012029-4012681, 4013629-4013900, 4014019-4014032
205	TCONS_00012066	merged	Chr3	29327492	29328520	+	924	2	=	Low	29327492-29328015, 29328121-29328520	Csa3M760500.1
206	TCONS_00022493	merged	Chr5	18758703	18762891	+	861	2	u	Low	18758703-18759398, 18762727-18762891
207	TCONS_00017764	merged	Chr4	10639246	10642459	+	972	2	x	Low	10639246-10639638, 10641881-10642459	Csa4M269130.1
208	TCONS_00017767	merged	Chr4	10652867	10653725	+	545	2	=	Low	10652867-10653041, 10653356-10653725	Csa4M269150.1
209	TCONS_00001255	merged	Chr1	12214897	12219858	+	1047	3	u	Low	12214897-12215134, 12218970-12219200, 12219281-12219858
210	TCONS_00022941	merged	Chr5	23184384	23185946	+	1396	2	x	Low	23184384-23184758, 23184926-23185946	Csa5M608010.1
211	TCONS_00022940	merged	Chr5	23146934	23162344	+	1158	5	o	Low	23146934-23147033, 23151026-23151441, 23151546-23151655, 23151840-23151953, 23161927-23162344	Csa5M607970.1
212	TCONS_00009278	merged	Chr2	21176232	21179465	-	621	3	j	Low	21176232-21176581, 21179000-21179121, 21179317-21179465	Csa2M408410.2
213	TCONS_00009279	merged	Chr2	21176232	21179615	-	1330	3	=	Low	21176232-21177140, 21179000-21179121, 21179317-21179615	Csa2M408410.3
214	TCONS_00009274	merged	Chr2	21164873	21168896	-	566	3	j	Low	21164873-21165167, 21168435-21168556, 21168748-21168896	Csa2M408390.1
215	TCONS_00009275	merged	Chr2	21176232	21179465	-	751	4	j	Low	21176232-21176581, 21177011-21177140, 21179000-21179121, 21179317-21179465	Csa2M408410.2
216	TCONS_00009276	merged	Chr2	21176232	21179465	-	1236	4	=	Low	21176232-21177140, 21178235-21178290, 21179000-21179121, 21179317-21179465	Csa2M408410.1
217	TCONS_00009277	merged	Chr2	21176232	21179465	-	677	4	j	Low	21176232-21176581, 21178235-21178290, 21179000-21179121, 21179317-21179465	Csa2M408410.2
218	TCONS_00027324	merged	Chr6	15246544	15248588	+	863	4	=	Low	15246544-15246807, 15247062-15247117, 15247955-15248021, 15248113-15248588	Csa6M330980.1
219	TCONS_00027325	merged	Chr6	15314997	15318084	+	782	4	u	Low	15314997-15315184, 15315591-15315843, 15316322-15316437, 15317860-15318084
220	TCONS_00010165	merged	Chr3	6946398	6947825	+	1139	2	j	Low	6946398-6946554, 6946844-6947825	Csa3M120370.1
221	TCONS_00033920	merged	Chr7	2641199	2642531	-	844	2	o	Low	2641199-2641675, 2642165-2642531	Csa7M044930.1
222	TCONS_00020413	merged	Chr4	15838795	15841203	-	1035	2	x	Low	15838795-15838940, 15840315-15841203	Csa4M420180.1
223	TCONS_00020412	merged	Chr4	15820551	15823757	-	1203	2	x	Low	15820551-15821677, 15823682-15823757	Csa4M420150.1
224	TCONS_00028423	merged	Chr6	25791580	25793542	+	1769	2	x	Low	25791580-25791603, 25791798-25793542	Csa6M505920.1
225	TCONS_00023304	merged	Chr5	26365842	26366409	+	246	3	=	Low	26365842-26365908, 26366006-26366067, 26366293-26366409	Csa5M636610.1
226	TCONS_00030407	merged	Chr6	15342575	15343109	-	535	1	=	Low	15342575-15343109	Csa6M337020.1
227	TCONS_00030405	merged	Chr6	15293649	15302333	-	375	2	u	Low	15293649-15293689, 15302000-15302333
228	TCONS_00030403	merged	Chr6	15253672	15254558	-	542	3	=	Low	15253672-15253907, 15254129-15254207, 15254332-15254558	Csa6M331000.1
229	TCONS_00030402	merged	Chr6	15253672	15254498	-	483	3	j	Low	15253672-15253904, 15254129-15254207, 15254328-15254498	Csa6M331000.1
230	TCONS_00030408	merged	Chr6	15352980	15353273	-	294	1	=	Low	15352980-15353273	Csa6M337520.1
231	TCONS_00005190	merged	Chr2	469492	471102	+	1037	3	j	Low	469492-469607, 470083-470143, 470243-471102	Csa2M000820.1
232	TCONS_00034637	merged	Chr7	12305641	12307274	-	1326	3	j	Low	12305641-12306056, 12306176-12306669, 12306859-12307274	Csa7M341200.1
233	TCONS_00008442	merged	Chr2	14536294	14543562	-	3996	3	x	Low	14536294-14539036, 14541071-14541103, 14542343-14543562	Csa2M302110.1
234	TCONS_00035615	merged	Scaffold000465	455	1607	+	715	4	u	Low	455-740, 833-905, 991-1039, 1301-1607
235	TCONS_00035614	merged	Scaffold000465	450	1607	+	957	4	u	Low	450-598, 623-740, 833-905, 991-1607
236	TCONS_00032496	merged	Chr7	4448008	4449144	+	644	3	u	Low	4448008-4448172, 4448376-4448523, 4448814-4449144
237	TCONS_00032497	merged	Chr7	4452121	4453589	+	609	3	=	Low	4452121-4452260, 4452424-4452616, 4453314-4453589	Csa7M070830.1
238	TCONS_00009310	merged	Chr2	21623689	21625560	-	1066	3	o	Low	21623689-21623700, 21623734-21624573, 21625347-21625560	Csa2M416830.1
239	TCONS_00017611	merged	Chr4	8460417	8461840	+	1136	3	u	Low	8460417-8460642, 8460739-8460830, 8461023-8461840
240	TCONS_00017610	merged	Chr4	8460366	8461840	+	1165	3	u	Low	8460366-8460642, 8460739-8460808, 8461023-8461840
241	TCONS_00017340	merged	Chr4	4734461	4735568	+	802	3	=	Low	4734461-4734602, 4734673-4734887, 4735124-4735568	Csa4M056580.1
242	TCONS_00001638	merged	Chr1	17590382	17591187	+	599	2	x	Low	17590382-17590726, 17590934-17591187	Csa1M497310.1
243	TCONS_00017349	merged	Chr4	4846115	4848566	+	630	2	x	Low	4846115-4846406, 4848229-4848566	Csa4M056700.1
244	TCONS_00033381	merged	Chr7	16524390	16524912	+	523	1	=	Low	16524390-16524912	Csa7M428800.1
245	TCONS_00033382	merged	Chr7	16525513	16526537	+	1025	1	=	Low	16525513-16526537	Csa7M428810.1
246	TCONS_00022549	merged	Chr5	20147926	20148323	+	398	1	=	Low	20147926-20148323	Csa5M576690.1
247	TCONS_00022545	merged	Chr5	20013215	20013876	+	662	1	=	Low	20013215-20013876	Csa5M576580.1
248	TCONS_00017299	merged	Chr4	4370630	4374558	+	1095	7	j	Low	4370630-4370793, 4371389-4371455, 4371551-4371612, 4371719-4371808, 4371907-4372023, 4373844-4373904, 4374025-4374558	Csa4M052600.1
249	TCONS_00031049	merged	Chr6	21721016	21723897	-	492	2	o	Low	21721016-21721298, 21723689-21723897	Csa6M454330.1
250	TCONS_00012663	merged	Chr3	34430360	34431584	+	441	2	u	Low	34430360-34430509, 34431294-34431584
251	TCONS_00017290	merged	Chr4	4238963	4242770	+	3423	2	x	Low	4238963-4240650, 4241036-4242770	Csa4M051470.1
252	TCONS_00031043	merged	Chr6	21640565	21642084	-	857	3	=	Low	21640565-21640927, 21641498-21641551, 21641645-21642084	Csa6M452740.1
253	TCONS_00022218	merged	Chr5	14617387	14620713	+	650	3	j	Low	14617387-14617494, 14619917-14620052, 14620308-14620713	Csa5M407070.1
254	TCONS_00019297	merged	Chr4	3127764	3128899	-	995	2	u	Low	3127764-3128041, 3128183-3128899
255	TCONS_00017755	merged	Chr4	10585482	10589115	+	3198	2	o	Low	10585482-10587886, 10588323-10589115	Csa4M268060.1
256	TCONS_00010249	merged	Chr3	7415915	7417072	+	818	2	x	Low	7415915-7416399, 7416740-7417072	Csa3M123720.1
257	TCONS_00010245	merged	Chr3	7371703	7374410	+	912	3	=	Low	7371703-7372027, 7372465-7372611, 7373971-7374410	Csa3M122640.1
258	TCONS_00034703	merged	Chr7	13488971	13490331	-	1332	2	x	Low	13488971-13490154, 13490184-13490331	Csa7M373520.1
259	TCONS_00034705	merged	Chr7	13502046	13504158	-	621	2	x	Low	13502046-13502253, 13503746-13504158	Csa7M373540.1
260	TCONS_00015486	merged	Chr3	27936901	27937658	-	758	1	=	Low	27936901-27937658	Csa3M733930.1
261	TCONS_00013918	merged	Chr3	7634085	7634378	-	294	1	=	Low	7634085-7634378	Csa3M125550.1
262	TCONS_00014239	merged	Chr3	10199166	10202762	-	3085	2	x	Low	10199166-10201519, 10202032-10202762	Csa3M150160.1
263	TCONS_00017901	merged	Chr4	11608329	11610042	+	1682	2	x	Low	11608329-11609864, 11609897-11610042	Csa4M293160.1
264	TCONS_00005220	merged	Chr2	771250	771901	+	361	2	=	Low	771250-771476, 771768-771901	Csa2M004710.1
265	TCONS_00008305	merged	Chr2	12689123	12689863	-	689	2	x	Low	12689123-12689246, 12689299-12689863	Csa2M263950.2
266	TCONS_00018227	merged	Chr4	15419322	15421167	+	1756	2	x	Low	15419322-15419970, 15420061-15421167	Csa4M410830.1
267	TCONS_00018228	merged	Chr4	15514891	15520877	+	1020	4	o	Low	15514891-15515210, 15519306-15519373, 15520108-15520280, 15520419-15520877	Csa4M414410.1
268	TCONS_00018349	merged	Chr4	18204640	18205095	+	250	2	u	Low	18204640-18204761, 18204968-18205095
269	TCONS_00003778	merged	Chr1	12476984	12479500	-	400	2	u	Low	12476984-12477194, 12479312-12479500
270	TCONS_00015728	merged	Chr3	30000673	30002550	-	1120	3	x	Low	30000673-30001003, 30001689-30001867, 30001941-30002550	Csa3M778240.1
271	TCONS_00010939	merged	Chr3	14117518	14119416	+	1173	2	x	Low	14117518-14118413, 14119140-14119416	Csa3M207900.2
272	TCONS_00005829	merged	Chr2	8025333	8026337	+	686	2	=	Low	8025333-8025588, 8025908-8026337	Csa2M120390.1
273	TCONS_00019882	merged	Chr4	10107496	10111979	-	1009	3	u	Low	10107496-10107600, 10109948-10110451, 10111580-10111979
274	TCONS_00010028	merged	Chr3	5951619	5954112	+	982	2	x	Low	5951619-5951649, 5953162-5954112	Csa3M114470.1
275	TCONS_00009778	merged	Chr3	2811383	2813150	+	988	2	x	Low	2811383-2811909, 2812690-2813150	Csa3M038780.1
276	TCONS_00015051	merged	Chr3	22827862	22829610	-	630	3	=	Low	22827862-22828240, 22828688-22828870, 22829543-22829610	Csa3M595220.1
277	TCONS_00015050	merged	Chr3	22827862	22829608	-	631	3	=	Low	22827862-22828240, 22828688-22828873, 22829543-22829608	Csa3M595220.2
278	TCONS_00015052	merged	Chr3	22838257	22838975	-	636	2	x	Low	22838257-22838370, 22838454-22838975	Csa3M595230.2
279	TCONS_00010025	merged	Chr3	5886333	5887998	+	616	2	x	Low	5886333-5886777, 5887828-5887998	Csa3M113900.1
280	TCONS_00010024	merged	Chr3	5886320	5888242	+	511	2	x	Low	5886320-5886777, 5888190-5888242	Csa3M113900.1
281	TCONS_00006554	merged	Chr2	16112635	16113614	+	812	2	o	Low	16112635-16112788, 16112957-16113614	Csa2M351560.1
282	TCONS_00034418	merged	Chr7	8652067	8653571	-	1134	2	=	Low	8652067-8652922, 8653294-8653571	Csa7M238440.1
283	TCONS_00034419	merged	Chr7	8679590	8690592	-	9598	2	x	Low	8679590-8687833, 8689239-8690592	Csa7M238940.1
284	TCONS_00014054	merged	Chr3	8644288	8648545	-	862	2	j	Low	8644288-8644995, 8648392-8648545	Csa3M132590.1
285	TCONS_00017719	merged	Chr4	10171828	10190216	+	825	3	u	Low	10171828-10172064, 10179302-10179822, 10190150-10190216
286	TCONS_00027609	merged	Chr6	18267802	18269529	+	1063	2	u	Low	18267802-18268338, 18269004-18269529
287	TCONS_00013822	merged	Chr3	6966714	6967892	-	1026	2	=	Low	6966714-6967428, 6967582-6967892	Csa3M120410.1
288	TCONS_00026491	merged	Chr6	5162661	5165331	+	931	2	x	Low	5162661-5163416, 5165157-5165331	Csa6M077370.1
289	TCONS_00013821	merged	Chr3	6951359	6954127	-	2547	2	x	Low	6951359-6952055, 6952278-6954127	Csa3M120380.1
290	TCONS_00011991	merged	Chr3	28659131	28661348	+	813	3	=	Low	28659131-28659353, 28660665-28660743, 28660838-28661348	Csa3M740210.1
291	TCONS_00028228	merged	Chr6	24143914	24144646	+	733	1	=	Low	24143914-24144646	Csa6M495860.1
292	TCONS_00001109	merged	Chr1	10260076	10261905	+	879	2	u	Low	10260076-10260363, 10261315-10261905
293	TCONS_00018354	merged	Chr4	18429636	18430131	+	496	1	=	Low	18429636-18430131	Csa4M556180.1
294	TCONS_00001105	merged	Chr1	10216083	10217993	+	486	2	x	Low	10216083-10216309, 10217735-10217993	Csa1M163130.1
295	TCONS_00011998	merged	Chr3	28758058	28766411	+	846	6	j	Low	28758058-28758205, 28758277-28758354, 28758506-28758601, 28759935-28760226, 28763150-28763315, 28766346-28766411	Csa3M741830.1
296	TCONS_00017830	merged	Chr4	11018082	11024366	+	866	4	x	Low	11018082-11018203, 11018410-11018579, 11019803-11019855, 11023846-11024366	Csa4M285790.1
297	TCONS_00033729	merged	Chr7	742160	742453	-	294	1	=	Low	742160-742453	Csa7M012390.1
298	TCONS_00033728	merged	Chr7	733651	735115	-	1423	2	x	Low	733651-734366, 734409-735115	Csa7M011870.1
299	TCONS_00028139	merged	Chr6	23254302	23256905	+	2030	2	u	Low	23254302-23254578, 23255153-23256905
300	TCONS_00026251	merged	Chr6	3239899	3240250	+	328	2	u	Low	3239899-3240092, 3240117-3240250
301	TCONS_00027608	merged	Chr6	18254084	18255576	+	1023	2	j	Low	18254084-18254743, 18255214-18255576	Csa6M404290.1
302	TCONS_00025782	merged	Chr5	26434950	26437747	-	2229	2	u	Low	26434950-26437052, 26437622-26437747
303	TCONS_00025783	merged	Chr5	26434950	26437749	-	2239	2	u	Low	26434950-26437060, 26437622-26437749
304	TCONS_00025780	merged	Chr5	26404550	26405859	-	622	2	u	Low	26404550-26405082, 26405771-26405859
305	TCONS_00025781	merged	Chr5	26434950	26437735	-	2592	2	u	Low	26434950-26435342, 26435537-26437735
306	TCONS_00000677	merged	Chr1	5408340	5411705	+	3161	2	x	Low	5408340-5409630, 5409836-5411705	Csa1M046250.1
307	TCONS_00026478	merged	Chr6	5068114	5069494	+	866	2	u	Low	5068114-5068447, 5068963-5069494
308	TCONS_00009867	merged	Chr3	3641050	3647958	+	605	2	x	Low	3641050-3641241, 3647546-3647958	Csa3M063650.1
309	TCONS_00009866	merged	Chr3	3640592	3647958	+	1006	2	x	Low	3640592-3641241, 3647603-3647958	Csa3M063650.1
310	TCONS_00009868	merged	Chr3	3651591	3651990	+	377	2	x	Low	3651591-3651854, 3651878-3651990	Csa3M063670.1
311	TCONS_00000679	merged	Chr1	5408340	5411705	+	2733	4	x	Low	5408340-5409550, 5409836-5409864, 5409938-5409989, 5410265-5411705	Csa1M046250.1
312	TCONS_00000678	merged	Chr1	5408340	5411705	+	3091	2	x	Low	5408340-5409989, 5410265-5411705	Csa1M046250.1
313	TCONS_00029218	merged	Chr6	3121583	3122674	-	914	2	x	Low	3121583-3121844, 3122023-3122674	Csa6M041720.1
314	TCONS_00005484	merged	Chr2	2707883	2719386	+	2978	2	x	Low	2707883-2709918, 2718445-2719386	Csa2M022270.1
315	TCONS_00005483	merged	Chr2	2707883	2719386	+	2978	2	x	Low	2707883-2710282, 2718809-2719386	Csa2M022270.1
316	TCONS_00015471	merged	Chr3	27855590	27857105	-	1160	3	j	Low	27855590-27856391, 27856463-27856629, 27856915-27857105	Csa3M733290.1
317	TCONS_00010110	merged	Chr3	6588257	6593129	+	975	2	u	Low	6588257-6588905, 6592804-6593129
318	TCONS_00033620	merged	Chr7	18707120	18709656	+	1566	5	j	Low	18707120-18707327, 18707420-18707656, 18708370-18708564, 18708646-18708759, 18708845-18709656	Csa7M450750.1
319	TCONS_00023813	merged	Chr5	4160721	4161330	-	610	1	=	Low	4160721-4161330	Csa5M146930.1
320	TCONS_00006652	merged	Chr2	16902710	16903174	+	465	1	=	Low	16902710-16903174	Csa2M358870.1
321	TCONS_00029968	merged	Chr6	10495773	10496285	-	466	2	x	Low	10495773-10496054, 10496102-10496285	Csa6M150460.1
322	TCONS_00013792	merged	Chr3	6787303	6789879	-	2461	2	x	Low	6787303-6789209, 6789326-6789879	Csa3M119600.1
323	TCONS_00032713	merged	Chr7	8140283	8141929	+	1433	2	j	Low	8140283-8140888, 8141103-8141929	Csa7M230980.1
324	TCONS_00032712	merged	Chr7	8140283	8141929	+	1050	3	j	Low	8140283-8140888, 8141103-8141192, 8141576-8141929	Csa7M230980.1
325	TCONS_00019176	merged	Chr4	2097088	2102394	-	619	5	j	Low	2097088-2097407, 2097729-2097836, 2098000-2098058, 2101262-2101332, 2102334-2102394	Csa4M015830.1
326	TCONS_00034561	merged	Chr7	10955563	10963123	-	1250	5	u	Low	10955563-10955994, 10956081-10956370, 10956868-10956974, 10961227-10961353, 10962830-10963123
327	TCONS_00034562	merged	Chr7	10955563	10963134	-	1729	6	u	Low	10955563-10955994, 10956081-10956772, 10956868-10956974, 10961227-10961353, 10961462-10961527, 10962830-10963134
328	TCONS_00034563	merged	Chr7	10955563	10963137	-	1666	5	u	Low	10955563-10955994, 10956081-10956772, 10956868-10956974, 10961227-10961353, 10962830-10963137
329	TCONS_00026783	merged	Chr6	8933627	8934474	+	848	1	=	Low	8933627-8934474	Csa6M127980.1
330	TCONS_00034565	merged	Chr7	10958880	10963122	-	1264	3	u	Low	10958880-10959723, 10961227-10961353, 10962830-10963122
331	TCONS_00023553	merged	Chr5	638615	640431	-	1550	2	u	Low	638615-639684, 639952-640431
332	TCONS_00021797	merged	Chr5	8009417	8010193	+	731	2	x	Low	8009417-8009664, 8009711-8010193	Csa5M181460.1
333	TCONS_00023555	merged	Chr5	638615	640432	-	684	3	u	Low	638615-638773, 639637-639684, 639956-640432
334	TCONS_00023554	merged	Chr5	638615	640432	-	688	3	u	Low	638615-638773, 639637-639684, 639952-640432
335	TCONS_00026077	merged	Chr6	850423	853999	+	963	4	j	Low	850423-850528, 852973-853177, 853269-853465, 853545-853999	Csa6M008670.1
336	TCONS_00000070	merged	Chr1	548851	549867	+	515	2	x	Low	548851-549114, 549617-549867	Csa1M002920.1
337	TCONS_00018157	merged	Chr4	14541353	14542042	+	565	2	j	Low	14541353-14541676, 14541802-14542042	Csa4M360270.1
338	TCONS_00000075	merged	Chr1	565892	567042	+	1077	2	j	Low	565892-566147, 566222-567042	Csa1M002950.1
339	TCONS_00020099	merged	Chr4	12014514	12017328	-	2050	3	j	Low	12014514-12016328, 12016405-12016442, 12017132-12017328	Csa4M296180.1
340	TCONS_00003252	merged	Chr1	5728929	5731920	-	1700	3	j	Low	5728929-5730265, 5730350-5730544, 5731753-5731920	Csa1M050070.1
341	TCONS_00025096	merged	Chr5	20807285	20854714	-	1733	2	o	Low	20807285-20807557, 20853255-20854714	Csa5M585390.1
342	TCONS_00004751	merged	Chr1	23910959	23918759	-	407	2	x	Low	23910959-23911058, 23918453-23918759	Csa1M612320.1
343	TCONS_00004752	merged	Chr1	23910959	23930262	-	387	2	x	Low	23910959-23911192, 23930110-23930262	Csa1M612320.1
344	TCONS_00004208	merged	Chr1	18417723	18420734	-	729	2	x	Low	18417723-18417735, 18420019-18420734	Csa1M527910.1
345	TCONS_00003529	merged	Chr1	8460238	8461221	-	888	2	x	Low	8460238-8460420, 8460517-8461221	Csa1M096080.1
346	TCONS_00011379	merged	Chr3	22693176	22707141	+	1076	4	j	Low	22693176-22693434, 22705582-22705689, 22706279-22706338, 22706493-22707141	Csa3M592140.1
347	TCONS_00020388	merged	Chr4	15598294	15600822	-	1427	3	u	Low	15598294-15599078, 15599997-15600094, 15600279-15600822
348	TCONS_00000215	merged	Chr1	1692489	1693034	+	546	1	=	Low	1692489-1693034	Csa1M012090.1
349	TCONS_00019615	merged	Chr4	6192619	6193377	-	597	2	x	Low	6192619-6193114, 6193277-6193377	Csa4M094520.1
350	TCONS_00012172	merged	Chr3	30213532	30219060	+	1773	2	x	Low	30213532-30213979, 30217736-30219060	Csa3M781590.1
351	TCONS_00011374	merged	Chr3	22683715	22684597	+	714	2	u	Low	22683715-22684026, 22684196-22684597
352	TCONS_00011377	merged	Chr3	22693164	22707141	+	1093	4	j	Low	22693164-22693434, 22705582-22705689, 22706279-22706343, 22706493-22707141	Csa3M592140.1
353	TCONS_00024419	merged	Chr5	11025257	11028350	-	1523	4	u	Low	11025257-11025779, 11025887-11026443, 11026536-11026602, 11027975-11028350
354	TCONS_00033825	merged	Chr7	1478934	1479874	-	736	2	x	Low	1478934-1479127, 1479333-1479874	Csa7M027790.1
355	TCONS_00004060	merged	Chr1	16649648	16650128	-	481	1	=	Low	16649648-16650128	Csa1M464560.1
356	TCONS_00030245	merged	Chr6	13818982	13819621	-	511	3	u	Low	13818982-13819042, 13819104-13819271, 13819340-13819621
357	TCONS_00024410	merged	Chr5	10603327	10605422	-	1340	3	u	Low	10603327-10603980, 10604658-10604757, 10604837-10605422
358	TCONS_00004681	merged	Chr1	22985515	22987074	-	1427	2	x	Low	22985515-22985605, 22985739-22987074	Csa1M599510.1
359	TCONS_00030241	merged	Chr6	13688838	13694590	-	796	2	u	Low	13688838-13689037, 13693995-13694590
360	TCONS_00030240	merged	Chr6	13688838	13694590	-	1295	2	u	Low	13688838-13689536, 13693995-13694590
361	TCONS_00030243	merged	Chr6	13818091	13818892	-	711	2	u	Low	13818091-13818524, 13818616-13818892
362	TCONS_00030242	merged	Chr6	13690895	13692062	-	1066	2	u	Low	13690895-13691349, 13691452-13692062
363	TCONS_00022372	merged	Chr5	17394957	17403650	+	548	2	x	Low	17394957-17395068, 17403215-17403650	Csa5M495940.1
364	TCONS_00022373	merged	Chr5	17394957	17403650	+	548	2	x	Low	17394957-17395060, 17403207-17403650	Csa5M495940.1
365	TCONS_00022370	merged	Chr5	17394957	17403650	+	548	2	x	Low	17394957-17395102, 17403249-17403650	Csa5M495940.1
366	TCONS_00022371	merged	Chr5	17394957	17403650	+	548	2	x	Low	17394957-17395192, 17403339-17403650	Csa5M495940.1
367	TCONS_00008512	merged	Chr2	15215811	15217241	-	1411	2	x	Low	15215811-15216817, 15216838-15217241	Csa2M337260.1
368	TCONS_00022377	merged	Chr5	17401910	17407590	+	1104	2	x	Low	17401910-17402855, 17407433-17407590	Csa5M495940.1
369	TCONS_00022374	merged	Chr5	17394969	17403650	+	536	2	x	Low	17394969-17395348, 17403495-17403650	Csa5M495940.1
370	TCONS_00020999	merged	Chr4	22615103	22621611	-	5362	2	x	Low	22615103-22617086, 22618234-22621611	Csa4M652030.1
371	TCONS_00026923	merged	Chr6	10285405	10288505	+	845	3	j	Low	10285405-10285650, 10286361-10286514, 10288061-10288505	Csa6M147650.1
372	TCONS_00026922	merged	Chr6	10285405	10288505	+	2391	2	j	Low	10285405-10285650, 10286361-10288505	Csa6M147650.1
373	TCONS_00017831	merged	Chr4	11022550	11024366	+	1575	3	x	Low	11022550-11023424, 11023509-11023687, 11023846-11024366	Csa4M285790.1
374	TCONS_00026924	merged	Chr6	10285405	10288505	+	966	4	j	Low	10285405-10285650, 10285937-10286057, 10286361-10286514, 10288061-10288505	Csa6M147650.1
375	TCONS_00002233	merged	Chr1	24402099	24402635	+	455	2	x	Low	24402099-24402382, 24402465-24402635	Csa1M616290.1
376	TCONS_00016757	merged	Chr4	248263	250335	+	1666	2	j	Low	248263-248440, 248848-250335	Csa4M000960.1
377	TCONS_00030163	merged	Chr6	12536653	12537470	-	652	3	=	Low	12536653-12536962, 12537048-12537210, 12537292-12537470	Csa6M191550.1
378	TCONS_00000508	merged	Chr1	4522741	4523851	+	501	2	x	Low	4522741-4523149, 4523760-4523851	Csa1M042820.1
379	TCONS_00031918	merged	Chr6	28311068	28318487	-	456	2	x	Low	28311068-28311079, 28318044-28318487	Csa6M525220.1
380	TCONS_00031919	merged	Chr6	28325990	28328807	-	2209	3	j	Low	28325990-28326511, 28326695-28328236, 28328663-28328807	Csa6M525250.1
381	TCONS_00016994	merged	Chr4	1938361	1939855	+	251	2	u	Low	1938361-1938580, 1939825-1939855
382	TCONS_00000507	merged	Chr1	4514500	4514739	+	240	1	=	Low	4514500-4514739	Csa1M042810.1
383	TCONS_00014823	merged	Chr3	18197109	18201385	-	3391	2	j	Low	18197109-18200260, 18201147-18201385	Csa3M353940.1
384	TCONS_00014822	merged	Chr3	18188368	18189176	-	662	2	x	Low	18188368-18188981, 18189129-18189176	Csa3M348940.1
385	TCONS_00031443	merged	Chr6	24921727	24924641	-	362	2	o	Low	24921727-24921852, 24924406-24924641	Csa6M500470.1
386	TCONS_00005499	merged	Chr2	2801613	2811874	+	765	2	o	Low	2801613-2802187, 2811685-2811874	Csa2M023930.1
387	TCONS_00026937	merged	Chr6	10423781	10427573	+	1399	2	o	Low	10423781-10423972, 10426367-10427573	Csa6M149380.1
388	TCONS_00028890	merged	Chr6	28938932	28941370	+	1370	2	x	Low	28938932-28940276, 28941346-28941370	Csa6M538600.1
389	TCONS_00021414	merged	Chr5	4455353	4457076	+	934	2	x	Low	4455353-4455810, 4456601-4457076	Csa5M148830.1
390	TCONS_00000696	merged	Chr1	5601936	5602516	+	556	2	x	Low	5601936-5602250, 5602276-5602516	Csa1M048950.1
391	TCONS_00021413	merged	Chr5	4443853	4446324	+	813	2	x	Low	4443853-4444101, 4445761-4446324	Csa5M148810.1
392	TCONS_00017343	merged	Chr4	4775513	4776968	+	1420	2	x	Low	4775513-4776783, 4776820-4776968	Csa4M056610.1
393	TCONS_00004194	merged	Chr1	18292426	18293477	-	998	2	x	Low	18292426-18292839, 18292894-18293477	Csa1M524700.1
394	TCONS_00015342	merged	Chr3	26882246	26882616	-	371	1	=	Low	26882246-26882616	Csa3M710770.1
395	TCONS_00004193	merged	Chr1	18292426	18293465	-	1013	2	x	Low	18292426-18292839, 18292867-18293465	Csa1M524700.1
396	TCONS_00022208	merged	Chr5	14420200	14422306	+	1649	2	x	Low	14420200-14420350, 14420809-14422306	Csa5M388000.1
397	TCONS_00022209	merged	Chr5	14460691	14461244	+	454	2	=	Low	14460691-14460972, 14461073-14461244	Csa5M396000.1
398	TCONS_00032935	merged	Chr7	11580387	11582156	+	1228	2	u	Low	11580387-11580681, 11581224-11582156
399	TCONS_00018691	merged	Chr4	22021714	22024176	+	1948	2	u	Low	22021714-22021878, 22022394-22024176
400	TCONS_00018692	merged	Chr4	22021714	22024176	+	2012	2	u	Low	22021714-22021942, 22022394-22024176
401	TCONS_00018693	merged	Chr4	22021714	22024176	+	1916	2	u	Low	22021714-22021846, 22022394-22024176
402	TCONS_00018694	merged	Chr4	22021743	22024176	+	2041	2	u	Low	22021743-22022000, 22022394-22024176
403	TCONS_00029494	merged	Chr6	5490655	5491184	-	432	2	x	Low	5490655-5490932, 5491031-5491184	Csa6M080910.1
404	TCONS_00022201	merged	Chr5	14339434	14348404	+	338	3	u	Low	14339434-14339491, 14342748-14342824, 14348202-14348404
405	TCONS_00006138	merged	Chr2	12647209	12653989	+	591	2	o	Low	12647209-12647618, 12653809-12653989	Csa2M263880.1
406	TCONS_00009486	merged	Chr3	331555	333627	+	1284	3	x	Low	331555-332476, 332781-332831, 333317-333627	Csa3M002490.1
407	TCONS_00009484	merged	Chr3	318463	318787	+	240	2	=	Low	318463-318490, 318576-318787	Csa3M002460.1
408	TCONS_00026817	merged	Chr6	9274882	9275757	+	730	2	x	Low	9274882-9275069, 9275216-9275757	Csa6M133800.1
409	TCONS_00006137	merged	Chr2	12647209	12650647	+	1152	2	o	Low	12647209-12647618, 12649906-12650647	Csa2M263880.1
410	TCONS_00021773	merged	Chr5	7720751	7723254	+	2192	3	j	Low	7720751-7721152, 7721388-7722900, 7722978-7723254	Csa5M177690.1
411	TCONS_00030658	merged	Chr6	18120287	18121271	-	797	2	x	Low	18120287-18120517, 18120706-18121271	Csa6M403600.1
412	TCONS_00023822	merged	Chr5	4283311	4283850	-	540	1	=	Low	4283311-4283850	Csa5M148540.1
413	TCONS_00021775	merged	Chr5	7720759	7723254	+	1065	4	j	Low	7720759-7721152, 7721388-7721523, 7722643-7722900, 7722978-7723254	Csa5M177690.1
414	TCONS_00030652	merged	Chr6	18079483	18086198	-	711	2	o	Low	18079483-18080090, 18086096-18086198	Csa6M403060.1
415	TCONS_00011412	merged	Chr3	22929088	22931351	+	678	3	=	Low	22929088-22929202, 22929286-22929481, 22930985-22931351	Csa3M597340.1
416	TCONS_00017832	merged	Chr4	11022555	11024366	+	1602	3	x	Low	11022555-11023424, 11023509-11023687, 11023814-11024366	Csa4M285790.1
417	TCONS_00029789	merged	Chr6	8390467	8396669	-	2810	2	u	Low	8390467-8392716, 8396110-8396669
418	TCONS_00010104	merged	Chr3	6554028	6559584	+	1924	3	x	Low	6554028-6554511, 6556570-6556699, 6558275-6559584	Csa3M118190.2
419	TCONS_00027784	merged	Chr6	19961561	19965432	+	1241	3	j	Low	19961561-19961804, 19961961-19962062, 19964538-19965432	Csa6M425770.1
420	TCONS_00033652	merged	Chr7	18951679	18957678	+	1008	3	x	Low	18951679-18952241, 18952831-18952998, 18957402-18957678	Csa7M452200.1
421	TCONS_00018962	merged	Chr4	288260	297912	-	6550	2	x	Low	288260-294705, 297809-297912	Csa4M001520.1
422	TCONS_00018963	merged	Chr4	288260	297921	-	6588	2	x	Low	288260-294734, 297809-297921	Csa4M001520.1
423	TCONS_00034083	merged	Chr7	4111576	4112175	-	388	2	x	Low	4111576-4111740, 4111953-4112175	Csa7M067390.1
424	TCONS_00033651	merged	Chr7	18951529	18957678	+	1518	3	x	Low	18951529-18952601, 18952831-18952998, 18957402-18957678	Csa7M452200.1
425	TCONS_00018964	merged	Chr4	288260	298092	-	9177	2	x	Low	288260-297152, 297809-298092	Csa4M001520.1
426	TCONS_00007081	merged	Chr2	20046535	20049472	+	1269	6	j	Low	20046535-20046860, 20047003-20047193, 20047293-20047338, 20048217-20048334, 20048424-20048540, 20049002-20049472	Csa2M384440.1
427	TCONS_00021204	merged	Chr5	2866189	2867772	+	648	2	x	Low	2866189-2866238, 2867175-2867772	Csa5M100000.1
428	TCONS_00019985	merged	Chr4	11090735	11093724	-	813	6	j	Low	11090735-11090836, 11090918-11091033, 11091705-11091722, 11092741-11092789, 11093109-11093249, 11093338-11093724	Csa4M286920.1
429	TCONS_00035282	merged	Chr7	18295104	18302848	-	5967	2	x	Low	18295104-18300823, 18302602-18302848	Csa7M448650.1
430	TCONS_00035283	merged	Chr7	18295104	18302848	-	4271	3	x	Low	18295104-18299045, 18300755-18300836, 18302602-18302848	Csa7M448650.1
431	TCONS_00035280	merged	Chr7	18295104	18302792	-	5924	2	x	Low	18295104-18300836, 18302602-18302792	Csa7M448650.1
432	TCONS_00035281	merged	Chr7	18295104	18302792	-	2727	3	x	Low	18295104-18295787, 18298985-18300836, 18302602-18302792	Csa7M448650.1
433	TCONS_00035284	merged	Chr7	18295104	18302848	-	1074	4	x	Low	18295104-18295787, 18298985-18299045, 18300755-18300836, 18302602-18302848	Csa7M448650.1
434	TCONS_00004782	merged	Chr1	24239817	24243920	-	3037	4	u	Low	24239817-24240034, 24240119-24241720, 24241908-24242019, 24242816-24243920
435	TCONS_00032062	merged	Chr7	482053	491187	+	3132	3	o	Low	482053-482116, 482437-483554, 489238-491187	Csa7M008450.1
436	TCONS_00032061	merged	Chr7	481985	491187	+	3520	2	o	Low	481985-483554, 489238-491187	Csa7M008450.1
437	TCONS_00032060	merged	Chr7	458648	459308	+	661	1	=	Low	458648-459308	Csa7M007930.1
438	TCONS_00002340	merged	Chr1	26347354	26349169	+	1769	2	x	Low	26347354-26347478, 26347526-26349169	Csa1M658010.1
439	TCONS_00028548	merged	Chr6	26411182	26413437	+	1996	3	u	Low	26411182-26411497, 26411651-26412794, 26412902-26413437
440	TCONS_00023958	merged	Chr5	5745487	5745813	-	241	2	x	Low	5745487-5745646, 5745733-5745813	Csa5M158550.1
441	TCONS_00004391	merged	Chr1	20586663	20587973	-	879	4	j	Low	20586663-20587049, 20587214-20587439, 20587537-20587607, 20587779-20587973	Csa1M561940.1
442	TCONS_00028542	merged	Chr6	26408587	26410249	+	674	4	j	Low	26408587-26408985, 26409080-26409191, 26409874-26409925, 26410139-26410249	Csa6M511720.1
443	TCONS_00028541	merged	Chr6	26401909	26403182	+	1250	2	x	Low	26401909-26402571, 26402596-26403182	Csa6M511710.1
444	TCONS_00031671	merged	Chr6	26394377	26397848	-	3451	2	x	Low	26394377-26396612, 26396634-26397848	Csa6M511700.1
445	TCONS_00035574	merged	Scaffold000275	1159	4909	-	405	3	u	Low	1159-1405, 2870-2910, 4793-4909
446	TCONS_00035575	merged	Scaffold000275	1159	4911	-	827	3	u	Low	1159-1825, 2870-2910, 4793-4911
447	TCONS_00035576	merged	Scaffold000275	1159	4911	-	453	4	u	Low	1159-1405, 1780-1825, 2870-2910, 4793-4911
448	TCONS_00007532	merged	Chr2	1788035	1793184	-	353	2	x	Low	1788035-1788110, 1792908-1793184	Csa2M009620.1
449	TCONS_00035570	merged	Scaffold000262	510	1122	+	524	2	u	Low	510-870, 960-1122
450	TCONS_00035572	merged	Scaffold000275	1159	4898	-	1327	3	u	Low	1159-1825, 2357-2910, 4793-4898
451	TCONS_00034888	merged	Chr7	15195620	15199269	-	552	4	j	Low	15195620-15195965, 15196575-15196598, 15196814-15196867, 15199142-15199269	Csa7M396350.1
452	TCONS_00012273	merged	Chr3	30840048	30840849	+	802	1	=	Low	30840048-30840849	Csa3M806240.1
453	TCONS_00034554	merged	Chr7	10558526	10567130	-	714	4	j	Low	10558526-10559007, 10566148-10566275, 10566849-10566915, 10567094-10567130	Csa7M304370.1
454	TCONS_00034454	merged	Chr7	9393890	9402814	-	675	2	x	Low	9393890-9394228, 9402479-9402814	Csa7M262890.1
455	TCONS_00034258	merged	Chr7	5625234	5626877	-	1177	2	u	Low	5625234-5626110, 5626578-5626877
456	TCONS_00017754	merged	Chr4	10585482	10589115	+	1323	2	o	Low	10585482-10586011, 10588323-10589115	Csa4M268060.1
457	TCONS_00017027	merged	Chr4	2223088	2225532	+	1353	3	x	Low	2223088-2223837, 2224462-2224605, 2225074-2225532	Csa4M017050.1
458	TCONS_00017756	merged	Chr4	10585482	10589115	+	2132	2	o	Low	10585482-10586011, 10587514-10589115	Csa4M268060.1
459	TCONS_00017753	merged	Chr4	10585482	10589115	+	1696	3	o	Low	10585482-10586011, 10587514-10587886, 10588323-10589115	Csa4M268060.1
460	TCONS_00035596	merged	Scaffold000352	206	2659	+	677	4	u	Low	206-586, 1697-1718, 1800-1868, 2455-2659
461	TCONS_00001240	merged	Chr1	12054869	12062114	+	1661	2	u	Low	12054869-12055297, 12060883-12062114
462	TCONS_00032393	merged	Chr7	3433366	3438068	+	322	2	x	Low	3433366-3433625, 3438007-3438068	Csa7M058590.1
463	TCONS_00001245	merged	Chr1	12133240	12133839	+	466	2	j	Low	12133240-12133627, 12133762-12133839	Csa1M232040.1
464	TCONS_00001244	merged	Chr1	12133223	12133839	+	475	2	j	Low	12133223-12133619, 12133762-12133839	Csa1M232040.1
465	TCONS_00001246	merged	Chr1	12176752	12180039	+	1618	3	j	Low	12176752-12177168, 12177381-12177466, 12178925-12180039	Csa1M240060.1
466	TCONS_00006262	merged	Chr2	13767574	13769606	+	1422	4	u	Low	13767574-13767817, 13767922-13768233, 13768630-13768817, 13768929-13769606
467	TCONS_00006263	merged	Chr2	13767574	13769606	+	1818	3	u	Low	13767574-13767817, 13767922-13768817, 13768929-13769606
468	TCONS_00006594	merged	Chr2	16330358	16334401	+	3927	2	x	Low	16330358-16332091, 16332209-16334401	Csa2M352960.2
469	TCONS_00006597	merged	Chr2	16444296	16445045	+	332	2	x	Low	16444296-16444451, 16444870-16445045	Csa2M354060.1
470	TCONS_00001486	merged	Chr1	15665937	15669128	+	750	2	u	Low	15665937-15666329, 15668772-15669128
471	TCONS_00012878	merged	Chr3	36696599	36697204	+	497	2	u	Low	36696599-36696699, 36696809-36697204
472	TCONS_00027336	merged	Chr6	15508185	15511361	+	2162	2	x	Low	15508185-15508527, 15509543-15511361	Csa6M338660.1
473	TCONS_00015886	merged	Chr3	31442294	31447945	-	3564	2	x	Low	31442294-31445757, 31447846-31447945	Csa3M814370.1
474	TCONS_00012188	merged	Chr3	30348349	30351011	+	1957	2	x	Low	30348349-30348617, 30349324-30351011	Csa3M782710.1
475	TCONS_00012189	merged	Chr3	30348970	30351011	+	1754	2	x	Low	30348970-30350160, 30350449-30351011	Csa3M782710.1
476	TCONS_00013457	merged	Chr3	2122336	2124652	-	322	3	=	Low	2122336-2122496, 2124378-2124459, 2124574-2124652	Csa3M020590.1
477	TCONS_00007628	merged	Chr2	2843553	2857963	-	385	2	x	Low	2843553-2843756, 2857783-2857963	Csa2M027440.1
478	TCONS_00013455	merged	Chr3	2117216	2121915	-	1349	2	x	Low	2117216-2118444, 2121796-2121915	Csa3M020080.1
479	TCONS_00013454	merged	Chr3	2103192	2106258	-	2924	3	x	Low	2103192-2103438, 2103459-2103473, 2103597-2106258	Csa3M020060.1
480	TCONS_00009464	merged	Chr3	190954	191181	+	228	1	=	Low	190954-191181	Csa3M001750.1
481	TCONS_00007627	merged	Chr2	2842711	2857965	-	1162	2	x	Low	2842711-2843299, 2857393-2857965	Csa2M027440.1
482	TCONS_00021957	merged	Chr5	10191445	10194592	+	1308	2	x	Low	10191445-10192092, 10193933-10194592	Csa5M223070.1
483	TCONS_00009463	merged	Chr3	188159	195552	+	337	2	o	Low	188159-188332, 195390-195552	Csa3M001750.1
484	TCONS_00030472	merged	Chr6	16155539	16158507	-	927	3	j	Low	16155539-16156058, 16156163-16156342, 16158281-16158507	Csa6M361270.1
485	TCONS_00035117	merged	Chr7	16953240	16956119	-	822	2	o	Low	16953240-16953851, 16955910-16956119	Csa7M431400.1
486	TCONS_00001808	merged	Chr1	19668958	19684384	+	468	2	x	Low	19668958-19669369, 19684329-19684384	Csa1M538140.1
487	TCONS_00017112	merged	Chr4	2767104	2770597	+	1666	2	u	Low	2767104-2768017, 2769846-2770597
488	TCONS_00035118	merged	Chr7	16961274	16961795	-	444	2	x	Low	16961274-16961419, 16961498-16961795	Csa7M431410.1
489	TCONS_00021796	merged	Chr5	7999455	8000226	+	668	2	x	Low	7999455-7999866, 7999971-8000226	Csa5M181450.1
490	TCONS_00021792	merged	Chr5	7932452	7935051	+	644	4	j	Low	7932452-7932571, 7933289-7933431, 7934100-7934206, 7934778-7935051	Csa5M180910.1
491	TCONS_00035620	merged	Scaffold000476	1	506	-	476	2	u	Low	1-93, 124-506
492	TCONS_00035626	merged	Scaffold000507	78	1422	-	1154	3	u	Low	78-721, 835-1174, 1253-1422
493	TCONS_00017333	merged	Chr4	4691723	4695929	+	830	5	j	Low	4691723-4691883, 4691968-4692037, 4694226-4694335, 4695269-4695343, 4695516-4695929	Csa4M056510.1
494	TCONS_00017623	merged	Chr4	8651302	8651754	+	453	1	=	Low	8651302-8651754	Csa4M166970.1
495	TCONS_00032481	merged	Chr7	4244899	4247241	+	2253	2	j	Low	4244899-4245191, 4245282-4247241	Csa7M069130.1
496	TCONS_00032480	merged	Chr7	4244715	4247241	+	2118	3	j	Low	4244715-4245191, 4245282-4245369, 4245689-4247241	Csa7M069130.1
497	TCONS_00017334	merged	Chr4	4691725	4695929	+	823	5	j	Low	4691725-4691883, 4691973-4692037, 4694226-4694335, 4695269-4695343, 4695516-4695929	Csa4M056510.1
498	TCONS_00001660	merged	Chr1	18059033	18060751	+	894	3	u	Low	18059033-18059541, 18060251-18060283, 18060400-18060751
499	TCONS_00022439	merged	Chr5	18191371	18193004	+	1136	2	o	Low	18191371-18192181, 18192680-18193004	Csa5M517730.1
500	TCONS_00027606	merged	Chr6	18254084	18255576	+	1051	3	j	Low	18254084-18254743, 18254844-18254871, 18255214-18255576	Csa6M404290.1
501	TCONS_00027026	merged	Chr6	11354194	11355749	+	275	2	j	Low	11354194-11354350, 11355632-11355749	Csa6M167230.1
502	TCONS_00010831	merged	Chr3	12585507	12586097	+	561	2	x	Low	12585507-12585572, 12585603-12586097	Csa3M182090.1
503	TCONS_00031293	merged	Chr6	23826654	23827121	-	468	1	=	Low	23826654-23827121	Csa6M493910.1
504	TCONS_00012988	merged	Chr3	37713083	37718461	+	3292	2	o	Low	37713083-37715783, 37717871-37718461	Csa3M889700.1
505	TCONS_00012989	merged	Chr3	37713083	37718461	+	3931	2	o	Low	37713083-37715783, 37717232-37718461	Csa3M889700.1
506	TCONS_00022576	merged	Chr5	20475481	20478523	+	761	2	x	Low	20475481-20475523, 20477806-20478523	Csa5M579060.1
507	TCONS_00031052	merged	Chr6	21723165	21723897	-	733	1	=	Low	21723165-21723897	Csa6M454330.1
508	TCONS_00026938	merged	Chr6	10423781	10427573	+	956	2	o	Low	10423781-10423972, 10426810-10427573	Csa6M149380.1
509	TCONS_00031050	merged	Chr6	21721016	21723897	-	628	2	o	Low	21721016-21721434, 21723689-21723897	Csa6M454330.1
510	TCONS_00013122	merged	Chr3	38936617	38938400	+	1642	2	x	Low	38936617-38937870, 38938013-38938400	Csa3M902190.1
511	TCONS_00019184	merged	Chr4	2126450	2129432	-	2459	2	x	Low	2126450-2128439, 2128964-2129432	Csa4M016390.1
512	TCONS_00010975	merged	Chr3	14440107	14443479	+	737	4	x	Low	14440107-14440288, 14440907-14440977, 14441668-14441777, 14443106-14443479	Csa3M217140.1
513	TCONS_00010236	merged	Chr3	7285543	7286992	+	585	4	=	Low	7285543-7285659, 7285771-7285832, 7286134-7286260, 7286714-7286992	Csa3M122470.1
514	TCONS_00010237	merged	Chr3	7285545	7286992	+	1036	3	j	Low	7285545-7285659, 7285771-7285832, 7286134-7286992	Csa3M122470.1
515	TCONS_00010974	merged	Chr3	14439912	14443479	+	1386	4	x	Low	14439912-14440288, 14440453-14440977, 14441668-14441777, 14443106-14443479	Csa3M217140.1
516	TCONS_00019347	merged	Chr4	3529310	3532220	-	2131	2	j	Low	3529310-3531085, 3531866-3532220	Csa4M045020.1
517	TCONS_00009079	merged	Chr2	19459570	19466670	-	472	3	j	Low	19459570-19459870, 19465620-19465679, 19466560-19466670	Csa2M380040.1
518	TCONS_00017938	merged	Chr4	12045461	12049773	+	1111	2	j	Low	12045461-12045655, 12048858-12049773	Csa4M296240.1
519	TCONS_00035193	merged	Chr7	17408771	17409422	-	652	1	=	Low	17408771-17409422	Csa7M433380.1
520	TCONS_00017934	merged	Chr4	12014774	12015051	+	278	1	=	Low	12014774-12015051	Csa4M296170.1
521	TCONS_00017936	merged	Chr4	12045450	12046401	+	671	2	j	Low	12045450-12045655, 12045937-12046401	Csa4M296240.1
522	TCONS_00009075	merged	Chr2	19409663	19410012	-	213	2	=	Low	19409663-19409809, 19409947-19410012	Csa2M379970.1
523	TCONS_00001061	merged	Chr1	9555757	9557672	+	689	3	=	Low	9555757-9555972, 9556351-9556572, 9557422-9557672	Csa1M136780.1
524	TCONS_00001060	merged	Chr1	9507136	9508450	+	794	2	=	Low	9507136-9507712, 9508234-9508450	Csa1M134270.1
525	TCONS_00001063	merged	Chr1	9574475	9577506	+	1034	5	j	Low	9574475-9574637, 9574712-9574823, 9574911-9574972, 9576447-9576581, 9576945-9577506	Csa1M137780.1
526	TCONS_00001062	merged	Chr1	9574475	9576800	+	691	4	=	Low	9574475-9574637, 9574712-9574823, 9574911-9574972, 9576447-9576800	Csa1M137780.1
527	TCONS_00026311	merged	Chr6	3899578	3900311	+	633	2	u	Low	3899578-3899948, 3900050-3900311
528	TCONS_00001069	merged	Chr1	9652144	9654433	+	1326	2	x	Low	9652144-9652719, 9653684-9654433	Csa1M144330.1
529	TCONS_00023966	merged	Chr5	5852542	5855626	-	903	2	x	Low	5852542-5853194, 5855377-5855626	Csa5M160180.1
530	TCONS_00031975	merged	Chr6	28856568	28862354	-	3342	4	j	Low	28856568-28856931, 28857302-28859169, 28860446-28860986, 28861786-28862354	Csa6M526540.1
531	TCONS_00005816	merged	Chr2	7891471	7891919	+	314	2	=	Low	7891471-7891592, 7891728-7891919	Csa2M118280.1
532	TCONS_00015063	merged	Chr3	23005418	23007347	-	1194	2	x	Low	23005418-23005671, 23006408-23007347	Csa3M598380.1
533	TCONS_00021173	merged	Chr5	1861906	1863694	+	1384	2	j	Low	1861906-1862124, 1862530-1863694	Csa5M056610.1
534	TCONS_00004944	merged	Chr1	26794333	26802054	-	2117	4	x	Low	26794333-26795031, 26799878-26800463, 26801073-26801477, 26801628-26802054	Csa1M662820.1
535	TCONS_00032654	merged	Chr7	6956054	6962600	+	2970	5	j	Low	6956054-6956231, 6956943-6957890, 6958467-6958588, 6958895-6959696, 6961681-6962600	Csa7M192210.1
536	TCONS_00032655	merged	Chr7	6957058	6959402	+	1769	2	o	Low	6957058-6957890, 6958467-6959402	Csa7M192210.1
537	TCONS_00032656	merged	Chr7	6957058	6959402	+	1457	3	o	Low	6957058-6957890, 6958467-6958588, 6958901-6959402	Csa7M192210.1
538	TCONS_00010345	merged	Chr3	8047561	8048806	+	850	2	x	Low	8047561-8048138, 8048535-8048806	Csa3M127200.1
539	TCONS_00032650	merged	Chr7	6872430	6874668	+	1909	2	x	Low	6872430-6872820, 6873151-6874668	Csa7M189190.1
540	TCONS_00014049	merged	Chr3	8612634	8614315	-	1091	5	=	Low	8612634-8613094, 8613188-8613310, 8613410-8613671, 8613974-8614094, 8614192-8614315	Csa3M132540.1
541	TCONS_00022140	merged	Chr5	13207963	13210083	+	2034	2	u	Low	13207963-13208674, 13208762-13210083
542	TCONS_00034401	merged	Chr7	8473099	8473928	-	611	3	=	Low	8473099-8473401, 8473530-8473713, 8473805-8473928	Csa7M237300.1
543	TCONS_00010348	merged	Chr3	8063367	8075822	+	597	2	x	Low	8063367-8063922, 8075782-8075822	Csa3M127230.1
544	TCONS_00015269	merged	Chr3	26172969	26214980	-	276	3	o	Low	26172969-26172991, 26214393-26214470, 26214806-26214980	Csa3M682170.1
545	TCONS_00022789	merged	Chr5	22194880	22196091	+	975	3	=	Low	22194880-22195206, 22195298-22195434, 22195581-22196091	Csa5M603290.1
546	TCONS_00013835	merged	Chr3	7042042	7043687	-	745	3	j	Low	7042042-7042387, 7042511-7042714, 7043493-7043687	Csa3M121570.1
547	TCONS_00013834	merged	Chr3	7042042	7043674	-	1330	3	j	Low	7042042-7042387, 7042511-7042714, 7042895-7043674	Csa3M121570.1
548	TCONS_00009101	merged	Chr2	19622882	19628514	-	3059	3	j	Low	19622882-19625374, 19627840-19627954, 19628064-19628514	Csa2M381810.1
549	TCONS_00026262	merged	Chr6	3356412	3358584	+	1777	4	j	Low	3356412-3356494, 3356654-3356865, 3356952-3357053, 3357205-3358584	Csa6M042440.1
550	TCONS_00015669	merged	Chr3	29180386	29182565	-	1788	3	x	Low	29180386-29181076, 29181448-29181620, 29181642-29182565	Csa3M750920.1
551	TCONS_00015662	merged	Chr3	29111342	29123886	-	1863	4	j	Low	29111342-29112950, 29123081-29123136, 29123453-29123517, 29123754-29123886	Csa3M748850.1
552	TCONS_00015663	merged	Chr3	29121065	29123886	-	1028	4	j	Low	29121065-29121838, 29123081-29123136, 29123453-29123517, 29123754-29123886	Csa3M748850.1
553	TCONS_00015666	merged	Chr3	29156483	29157207	-	496	3	j	Low	29156483-29156746, 29156845-29156921, 29157053-29157207	Csa3M750390.1
554	TCONS_00015667	merged	Chr3	29180386	29182491	-	1349	4	x	Low	29180386-29181062, 29181114-29181328, 29181431-29181682, 29182287-29182491	Csa3M750920.1
555	TCONS_00011749	merged	Chr3	26828897	26836185	+	5317	7	j	Low	26828897-26829184, 26829275-26829340, 26829442-26829484, 26830298-26830379, 26830709-26830776, 26830931-26831039, 26831525-26836185	Csa3M710220.1
556	TCONS_00005101	merged	Chr2	99982	101768	+	1670	2	x	Low	99982-101068, 101186-101768	Csa2M000130.1
557	TCONS_00000204	merged	Chr1	1595264	1595602	+	282	2	x	Low	1595264-1595402, 1595460-1595602	Csa1M011470.1
558	TCONS_00011741	merged	Chr3	26822095	26825075	+	726	3	j	Low	26822095-26822176, 26823630-26823774, 26824577-26825075	Csa3M710210.1
559	TCONS_00011742	merged	Chr3	26822955	26825075	+	1319	2	j	Low	26822955-26823774, 26824577-26825075	Csa3M710210.1
560	TCONS_00000441	merged	Chr1	3964961	3965987	+	737	3	=	Low	3964961-3965276, 3965452-3965540, 3965656-3965987	Csa1M039920.1
561	TCONS_00003264	merged	Chr1	5827494	5828657	-	1164	1	=	Low	5827494-5828657	Csa1M050270.1
562	TCONS_00010694	merged	Chr3	11338008	11340243	+	811	5	j	Low	11338008-11338170, 11338618-11338697, 11338777-11338821, 11339582-11339679, 11339819-11340243	Csa3M171030.1
563	TCONS_00010695	merged	Chr3	11338008	11340243	+	808	5	j	Low	11338008-11338170, 11338621-11338697, 11338777-11338821, 11339582-11339679, 11339819-11340243	Csa3M171030.1
564	TCONS_00010696	merged	Chr3	11338049	11340243	+	1530	4	j	Low	11338049-11338170, 11338618-11338697, 11338777-11339679, 11339819-11340243	Csa3M171030.1
565	TCONS_00010697	merged	Chr3	11338049	11340243	+	845	5	j	Low	11338049-11338170, 11338618-11338697, 11338777-11338821, 11339507-11339679, 11339819-11340243	Csa3M171030.1
566	TCONS_00019763	merged	Chr4	8632505	8636321	-	492	4	j	Low	8632505-8632653, 8632786-8632896, 8635777-8635829, 8636143-8636321	Csa4M166940.2
567	TCONS_00011182	merged	Chr3	18666957	18678540	+	608	2	u	Low	18666957-18667056, 18678033-18678540
568	TCONS_00033637	merged	Chr7	18827661	18829039	+	1337	2	x	Low	18827661-18827952, 18827995-18829039	Csa7M451920.1
569	TCONS_00008218	merged	Chr2	11734045	11734844	-	800	1	=	Low	11734045-11734844	Csa2M239390.1
570	TCONS_00034574	merged	Chr7	11071035	11073217	-	735	3	u	Low	11071035-11071323, 11072174-11072318, 11072917-11073217
571	TCONS_00019169	merged	Chr4	2066241	2071836	-	1567	11	j	Low	2066241-2066634, 2066857-2066965, 2068075-2068168, 2068376-2068462, 2068552-2068609, 2069133-2069196, 2069651-2069712, 2070085-2070136, 2070255-2070327, 2070428-2070499, 2071335-2071836	Csa4M015790.1
572	TCONS_00023569	merged	Chr5	990422	992662	-	2144	2	x	Low	990422-992350, 992448-992662	Csa5M027950.1
573	TCONS_00004567	merged	Chr1	22026752	22027871	-	979	2	x	Low	22026752-22027135, 22027277-22027871	Csa1M586860.1
574	TCONS_00032729	merged	Chr7	8337758	8339810	+	2004	2	j	Low	8337758-8338524, 8338574-8339810	Csa7M234720.1
575	TCONS_00019167	merged	Chr4	2028825	2030205	-	515	2	o	Low	2028825-2029227, 2030094-2030205	Csa4M015730.1
576	TCONS_00023567	merged	Chr5	976674	979795	-	734	2	u	Low	976674-977350, 979739-979795
577	TCONS_00026040	merged	Chr6	476044	482241	+	563	2	o	Low	476044-476380, 482016-482241	Csa6M005180.1
578	TCONS_00004562	merged	Chr1	21924097	21928140	-	945	5	j	Low	21924097-21924555, 21924856-21924983, 21926071-21926270, 21926616-21926690, 21928058-21928140	Csa1M580250.2
579	TCONS_00034578	merged	Chr7	11083837	11085807	-	971	2	x	Low	11083837-11084549, 11085550-11085807	Csa7M320020.1
580	TCONS_00021103	merged	Chr4	23384540	23385020	-	450	2	x	Low	23384540-23384845, 23384877-23385020	Csa4M674740.1
581	TCONS_00034457	merged	Chr7	9402001	9402664	-	524	2	x	Low	9402001-9402434, 9402575-9402664	Csa7M262900.1
582	TCONS_00016485	merged	Chr3	37886641	37887379	-	589	2	o	Low	37886641-37886772, 37886923-37887379	Csa3M889920.1
583	TCONS_00023769	merged	Chr5	3735569	3743576	-	615	3	j	Low	3735569-3735890, 3741451-3741595, 3743429-3743576	Csa5M139820.2
584	TCONS_00003535	merged	Chr1	8590252	8594615	-	669	4	=	Low	8590252-8590454, 8590534-8590682, 8592543-8592754, 8594511-8594615	Csa1M097700.1
585	TCONS_00000998	merged	Chr1	8914585	8916322	+	822	2	u	Low	8914585-8915108, 8916025-8916322
586	TCONS_00000999	merged	Chr1	8937842	8938350	+	392	2	u	Low	8937842-8937952, 8938070-8938350
587	TCONS_00025089	merged	Chr5	20757511	20758864	-	1255	2	x	Low	20757511-20757809, 20757909-20758864	Csa5M583350.1
588	TCONS_00003533	merged	Chr1	8541188	8541600	-	356	2	x	Low	8541188-8541287, 8541345-8541600	Csa1M097650.1
589	TCONS_00025085	merged	Chr5	20661298	20679432	-	2015	2	o	Low	20661298-20661952, 20678073-20679432	Csa5M583250.1
590	TCONS_00025084	merged	Chr5	20655783	20673806	-	1179	4	o	Low	20655783-20656223, 20660206-20660340, 20673104-20673139, 20673240-20673806	Csa5M582740.1
591	TCONS_00010478	merged	Chr3	9240452	9247279	+	519	2	x	Low	9240452-9240463, 9246773-9247279	Csa3M135700.1
592	TCONS_00025086	merged	Chr5	20670080	20673648	-	1821	3	u	Low	20670080-20671455, 20673104-20673139, 20673240-20673648
593	TCONS_00025081	merged	Chr5	20655783	20660967	-	1203	2	x	Low	20655783-20656223, 20660206-20660967	Csa5M582240.1
594	TCONS_00025080	merged	Chr5	20638749	20640940	-	1037	3	j	Low	20638749-20639282, 20640328-20640573, 20640684-20640940	Csa5M582210.1
595	TCONS_00025083	merged	Chr5	20655783	20673656	-	1054	4	o	Low	20655783-20656223, 20660206-20660365, 20673104-20673139, 20673240-20673656	Csa5M582740.1
596	TCONS_00025082	merged	Chr5	20655783	20673656	-	894	3	o	Low	20655783-20656223, 20673104-20673139, 20673240-20673656	Csa5M582740.1
597	TCONS_00018759	merged	Chr4	22416183	22422385	+	627	5	j	Low	22416183-22416351, 22416451-22416580, 22416678-22416772, 22422109-22422202, 22422247-22422385	Csa4M651730.1
598	TCONS_00018758	merged	Chr4	22416183	22418569	+	2191	3	j	Low	22416183-22416351, 22416451-22416580, 22416678-22418569	Csa4M651730.1
599	TCONS_00021374	merged	Chr5	4119901	4122592	+	634	2	j	Low	4119901-4120014, 4122073-4122592	Csa5M146860.1
600	TCONS_00005584	merged	Chr2	3501203	3506387	+	2660	7	u	Low	3501203-3501465, 3501754-3501861, 3503356-3503817, 3503963-3505383, 3505729-3505826, 3505907-3506028, 3506202-3506387
601	TCONS_00005582	merged	Chr2	3501202	3506387	+	3208	6	u	Low	3501202-3501465, 3501754-3504084, 3505177-3505383, 3505729-3505826, 3505907-3506028, 3506202-3506387
602	TCONS_00005583	merged	Chr2	3501202	3506387	+	1213	9	u	Low	3501202-3501465, 3501754-3501861, 3503356-3503395, 3503718-3503872, 3503963-3504084, 3505266-3505383, 3505729-3505826, 3505907-3506028, 3506202-3506387
603	TCONS_00018757	merged	Chr4	22416183	22418569	+	2221	3	=	Low	22416183-22416351, 22416421-22416580, 22416678-22418569	Csa4M651730.1
604	TCONS_00018756	merged	Chr4	22404089	22405162	+	994	2	x	Low	22404089-22404819, 22404900-22405162	Csa4M651230.2
605	TCONS_00033833	merged	Chr7	1577260	1580545	-	3210	2	x	Low	1577260-1577633, 1577710-1580545	Csa7M029930.1
606	TCONS_00004698	merged	Chr1	23102850	23105864	-	2085	2	o	Low	23102850-23103579, 23104510-23105864	Csa1M600120.1
607	TCONS_00021313	merged	Chr5	3588921	3592896	+	791	2	o	Low	3588921-3589480, 3592666-3592896	Csa5M139490.1
608	TCONS_00024420	merged	Chr5	11025257	11028350	-	1267	5	u	Low	11025257-11025779, 11025887-11025942, 11026199-11026443, 11026536-11026602, 11027975-11028350
609	TCONS_00024421	merged	Chr5	11026018	11028350	-	935	3	u	Low	11026018-11026443, 11026536-11026602, 11027909-11028350
610	TCONS_00021317	merged	Chr5	3609365	3610142	+	675	2	o	Low	3609365-3609469, 3609573-3610142	Csa5M139520.1
611	TCONS_00010569	merged	Chr3	10095694	10099624	+	1314	2	x	Low	10095694-10095810, 10098428-10099624	Csa3M150000.1
612	TCONS_00010567	merged	Chr3	10090850	10099624	+	3609	2	x	Low	10090850-10093167, 10098334-10099624	Csa3M150000.1
613	TCONS_00004692	merged	Chr1	23079202	23079874	-	492	2	u	Low	23079202-23079502, 23079684-23079874
614	TCONS_00015082	merged	Chr3	23391311	23391967	-	524	2	x	Low	23391311-23391582, 23391716-23391967	Csa3M603580.1
615	TCONS_00014713	merged	Chr3	15515796	15517076	-	648	2	x	Low	15515796-15516245, 15516879-15517076	Csa3M247880.1
616	TCONS_00004697	merged	Chr1	23099797	23105778	-	1264	2	o	Low	23099797-23099907, 23104626-23105778	Csa1M600120.1
617	TCONS_00030277	merged	Chr6	14063862	14064301	-	349	2	=	Low	14063862-14064100, 14064192-14064301	Csa6M290900.1
618	TCONS_00022361	merged	Chr5	17393913	17403650	+	1592	2	x	Low	17393913-17394561, 17402708-17403650	Csa5M495940.1
619	TCONS_00022360	merged	Chr5	17393910	17403650	+	1626	2	x	Low	17393910-17394420, 17402536-17403650	Csa5M495940.1
620	TCONS_00025403	merged	Chr5	23057732	23059466	-	601	2	o	Low	23057732-23057891, 23059026-23059466	Csa5M606810.1
621	TCONS_00022362	merged	Chr5	17393913	17407590	+	986	3	x	Low	17393913-17394420, 17402536-17402855, 17407433-17407590	Csa5M495940.1
622	TCONS_00025405	merged	Chr5	23092976	23095264	-	2033	2	o	Low	23092976-23093508, 23093765-23095264	Csa5M606890.1
623	TCONS_00025404	merged	Chr5	23058796	23059610	-	815	1	=	Low	23058796-23059610	Csa5M606810.1
624	TCONS_00025406	merged	Chr5	23099543	23103686	-	3888	2	x	Low	23099543-23102803, 23103060-23103686	Csa5M606900.1
625	TCONS_00022369	merged	Chr5	17394933	17403650	+	572	2	x	Low	17394933-17395108, 17403255-17403650	Csa5M495940.1
626	TCONS_00022368	merged	Chr5	17394933	17403650	+	572	2	x	Low	17394933-17395232, 17403379-17403650	Csa5M495940.1
627	TCONS_00002804	merged	Chr1	2313044	2315357	-	1378	3	j	Low	2313044-2313611, 2314244-2314540, 2314845-2315357	Csa1M022520.1
628	TCONS_00030254	merged	Chr6	13872472	13876345	-	993	2	x	Low	13872472-13872508, 13875390-13876345	Csa6M282710.1
629	TCONS_00002800	merged	Chr1	2272773	2274974	-	1843	3	j	Low	2272773-2273463, 2273704-2274680, 2274800-2274974	Csa1M021950.1
630	TCONS_00002801	merged	Chr1	2272773	2274985	-	962	3	j	Low	2272773-2273463, 2274596-2274680, 2274800-2274985	Csa1M021950.1
631	TCONS_00025335	merged	Chr5	22520816	22525235	-	3372	2	x	Low	22520816-22522581, 22523630-22525235	Csa5M604350.1
632	TCONS_00014926	merged	Chr3	20538588	20541477	-	875	6	j	Low	20538588-20539003, 20539106-20539196, 20539550-20539577, 20540192-20540314, 20541036-20541103, 20541329-20541477	Csa3M442050.1
633	TCONS_00007980	merged	Chr2	7924719	7926540	-	516	3	j	Low	7924719-7924919, 7925402-7925581, 7926406-7926540	Csa2M118320.1
634	TCONS_00029151	merged	Chr6	2070581	2071194	-	504	2	=	Low	2070581-2070870, 2070981-2071194	Csa6M018590.1
635	TCONS_00029150	merged	Chr6	2048960	2049643	-	684	1	=	Low	2048960-2049643	Csa6M017090.1
636	TCONS_00007328	merged	Chr2	23163709	23169839	+	528	4	j	Low	23163709-23163745, 23164268-23164391, 23169227-23169316, 23169563-23169839	Csa2M445770.1
637	TCONS_00028151	merged	Chr6	23428348	23430219	+	1790	2	x	Low	23428348-23429255, 23429338-23430219	Csa6M490880.1
638	TCONS_00028152	merged	Chr6	23440415	23441750	+	1336	1	=	Low	23440415-23441750	Csa6M490890.1
639	TCONS_00014859	merged	Chr3	18737717	18739185	-	913	2	u	Low	18737717-18738369, 18738926-18739185
640	TCONS_00031909	merged	Chr6	28198418	28201337	-	998	4	=	Low	28198418-28198727, 28199264-28199344, 28200243-28200355, 28200844-28201337	Csa6M524060.1
641	TCONS_00003624	merged	Chr1	9980393	9980903	-	481	2	x	Low	9980393-9980686, 9980717-9980903	Csa1M153550.1
642	TCONS_00019572	merged	Chr4	5701449	5702582	-	904	4	x	Low	5701449-5701683, 5701851-5701998, 5702029-5702031, 5702065-5702582	Csa4M083630.1
643	TCONS_00019573	merged	Chr4	5701449	5702582	-	932	4	x	Low	5701449-5701700, 5701840-5701998, 5702029-5702031, 5702065-5702582	Csa4M083630.1
644	TCONS_00019570	merged	Chr4	5699679	5700109	-	397	2	x	Low	5699679-5699821, 5699856-5700109	Csa4M083630.1
645	TCONS_00019571	merged	Chr4	5701449	5702504	-	990	2	x	Low	5701449-5701998, 5702065-5702504	Csa4M083630.1
646	TCONS_00014856	merged	Chr3	18639620	18639939	-	242	2	u	Low	18639620-18639649, 18639728-18639939
647	TCONS_00031900	merged	Chr6	28094875	28095990	-	1116	1	=	Low	28094875-28095990	Csa6M523430.1
648	TCONS_00019574	merged	Chr4	5701449	5702582	-	962	3	x	Low	5701449-5701700, 5701840-5701998, 5702032-5702582	Csa4M083630.1
649	TCONS_00021409	merged	Chr5	4414813	4416910	+	1952	2	x	Low	4414813-4415738, 4415885-4416910	Csa5M148780.1
650	TCONS_00034361	merged	Chr7	7833392	7833883	-	492	1	=	Low	7833392-7833883	Csa7M219250.1
651	TCONS_00033952	merged	Chr7	2959943	2961247	-	1203	2	x	Low	2959943-2960588, 2960691-2961247	Csa7M048000.1
652	TCONS_00018687	merged	Chr4	22009735	22014498	+	609	2	o	Low	22009735-22010196, 22014352-22014498	Csa4M646210.1
653	TCONS_00018686	merged	Chr4	22009735	22011577	+	763	2	o	Low	22009735-22010196, 22011277-22011577	Csa4M646210.1
654	TCONS_00004186	merged	Chr1	18205073	18207311	-	2208	2	x	Low	18205073-18206361, 18206393-18207311	Csa1M523610.1
655	TCONS_00022219	merged	Chr5	14669730	14676533	+	270	2	u	Low	14669730-14669751, 14676286-14676533
656	TCONS_00004180	merged	Chr1	18085996	18086511	-	416	2	j	Low	18085996-18086388, 18086489-18086511	Csa1M522000.1
657	TCONS_00035584	merged	Scaffold000328	163	1163	-	515	3	u	Low	163-289, 671-913, 1019-1163
658	TCONS_00022215	merged	Chr5	14617289	14620713	+	680	3	j	Low	14617289-14617494, 14619917-14620052, 14620376-14620713	Csa5M407070.1
659	TCONS_00022217	merged	Chr5	14617387	14620713	+	585	3	j	Low	14617387-14617494, 14619917-14620052, 14620373-14620713	Csa5M407070.1
660	TCONS_00022216	merged	Chr5	14617387	14620713	+	905	2	=	Low	14617387-14617494, 14619917-14620713	Csa5M407070.1
661	TCONS_00016696	merged	Chr3	39685914	39686416	-	306	2	j	Low	39685914-39686133, 39686331-39686416	Csa3M914570.1
662	TCONS_00018689	merged	Chr4	22009738	22011577	+	1063	2	o	Low	22009738-22010196, 22010974-22011577	Csa4M646210.1
663	TCONS_00016695	merged	Chr3	39685914	39686416	-	405	2	=	Low	39685914-39686232, 39686331-39686416	Csa3M914570.1
664	TCONS_00006129	merged	Chr2	12481929	12483132	+	1121	2	o	Low	12481929-12482736, 12482820-12483132	Csa2M252100.1
665	TCONS_00019883	merged	Chr4	10108948	10111979	-	1972	2	u	Low	10108948-10109315, 10110376-10111979
666	TCONS_00004292	merged	Chr1	19454368	19457285	-	2046	2	x	Low	19454368-19454847, 19455720-19457285	Csa1M537440.1
667	TCONS_00019881	merged	Chr4	10105544	10111979	-	1495	3	u	Low	10105544-10106175, 10109971-10110433, 10111580-10111979
668	TCONS_00007184	merged	Chr2	20966300	20966509	+	210	1	=	Low	20966300-20966509	Csa2M406090.1
669	TCONS_00019884	merged	Chr4	10108948	10111982	-	1889	2	u	Low	10108948-10110433, 10111580-10111982
670	TCONS_00001143	merged	Chr1	10763873	10764440	+	568	1	=	Low	10763873-10764440	Csa1M173160.1
671	TCONS_00024110	merged	Chr5	7004973	7007054	-	1023	2	u	Low	7004973-7005404, 7006464-7007054
672	TCONS_00019888	merged	Chr4	10158987	10166066	-	666	2	x	Low	10158987-10159006, 10165421-10166066	Csa4M243390.1
673	TCONS_00019889	merged	Chr4	10159389	10167107	-	1143	4	x	Low	10159389-10159635, 10159661-10160277, 10160397-10160570, 10167003-10167107	Csa4M243390.1
674	TCONS_00006125	merged	Chr2	12435156	12438766	+	3513	2	o	Low	12435156-12436570, 12436669-12438766	Csa2M252060.1
675	TCONS_00006124	merged	Chr2	12434492	12438766	+	4141	3	o	Low	12434492-12435877, 12435914-12436613, 12436712-12438766	Csa2M252060.1
676	TCONS_00006127	merged	Chr2	12481903	12483132	+	1147	2	o	Low	12481903-12482702, 12482786-12483132	Csa2M252100.1
677	TCONS_00006126	merged	Chr2	12481903	12483132	+	1148	2	o	Low	12481903-12482747, 12482830-12483132	Csa2M252100.1
678	TCONS_00007431	merged	Chr2	890181	893553	-	210	2	x	Low	890181-890305, 893469-893553	Csa2M005350.1
679	TCONS_00029791	merged	Chr6	8471383	8472969	-	1099	2	x	Low	8471383-8471516, 8472005-8472969	Csa6M123470.1
680	TCONS_00007435	merged	Chr2	1007522	1010689	-	2911	3	=	Low	1007522-1010211, 1010345-1010421, 1010546-1010689	Csa2M006000.2
681	TCONS_00003755	merged	Chr1	11943688	11945094	-	406	2	u	Low	11943688-11943843, 11944845-11945094
682	TCONS_00017425	merged	Chr4	5507096	5512918	+	1365	2	x	Low	5507096-5507390, 5511849-5512918	Csa4M082380.1
683	TCONS_00029799	merged	Chr6	8671419	8673389	-	1085	2	x	Low	8671419-8671526, 8672413-8673389	Csa6M125240.1
684	TCONS_00029798	merged	Chr6	8670525	8674554	-	2633	2	x	Low	8670525-8671015, 8672413-8674554	Csa6M125240.1
685	TCONS_00003753	merged	Chr1	11826265	11826572	-	225	2	=	Low	11826265-11826448, 11826532-11826572	Csa1M225400.1
686	TCONS_00016322	merged	Chr3	36076986	36077815	-	757	2	o	Low	36076986-36077551, 36077625-36077815	Csa3M860310.1
687	TCONS_00016321	merged	Chr3	36076986	36077815	-	504	3	j	Low	36076986-36077253, 36077507-36077551, 36077625-36077815	Csa3M860310.1
688	TCONS_00020048	merged	Chr4	11656302	11660686	-	785	2	x	Low	11656302-11656477, 11660078-11660686	Csa4M293240.1
689	TCONS_00030083	merged	Chr6	11955596	11958292	-	2606	2	j	Low	11955596-11957703, 11957795-11958292	Csa6M185250.1
690	TCONS_00021549	merged	Chr5	5722839	5724757	+	1775	2	o	Low	5722839-5724528, 5724673-5724757	Csa5M158510.1
691	TCONS_00015576	merged	Chr3	28484574	28493858	-	2631	5	j	Low	28484574-28485398, 28485528-28486053, 28487060-28487150, 28491868-28492843, 28493646-28493858	Csa3M736950.1
692	TCONS_00027306	merged	Chr6	15026976	15031294	+	864	2	o	Low	15026976-15026989, 15030445-15031294	Csa6M318700.1
693	TCONS_00011413	merged	Chr3	22979269	22983002	+	3640	2	u	Low	22979269-22982737, 22982832-22983002
694	TCONS_00030084	merged	Chr6	11955596	11959050	-	2626	2	j	Low	11955596-11957993, 11958823-11959050	Csa6M185250.1
695	TCONS_00018397	merged	Chr4	19220672	19230699	+	1108	4	j	Low	19220672-19220934, 19221455-19221731, 19221922-19222101, 19230312-19230699	Csa4M598520.1
696	TCONS_00011455	merged	Chr3	23504476	23510746	+	1899	3	x	Low	23504476-23504655, 23504807-23504919, 23509141-23510746	Csa3M607130.1
697	TCONS_00024203	merged	Chr5	7807948	7808618	-	418	3	=	Low	7807948-7808226, 7808396-7808501, 7808586-7808618	Csa5M179770.1
698	TCONS_00001026	merged	Chr1	9289217	9295542	+	6282	2	u	Low	9289217-9290992, 9291037-9295542
699	TCONS_00006695	merged	Chr2	17170065	17176941	+	1273	2	x	Low	17170065-17170222, 17175827-17176941	Csa2M361390.1
700	TCONS_00008629	merged	Chr2	16134041	16137972	-	3755	3	o	Low	16134041-16135777, 16135882-16137758, 16137832-16137972	Csa2M351630.1
701	TCONS_00009583	merged	Chr3	1107614	1117215	+	602	3	j	Low	1107614-1107904, 1116498-1116527, 1116935-1117215	Csa3M010050.1
702	TCONS_00009580	merged	Chr3	1107614	1113332	+	935	2	o	Low	1107614-1107787, 1112572-1113332	Csa3M009550.1
703	TCONS_00003759	merged	Chr1	12097719	12101475	-	731	3	o	Low	12097719-12098306, 12101234-12101362, 12101462-12101475	Csa1M231030.1
704	TCONS_00009584	merged	Chr3	1107614	1125894	+	776	4	o	Low	1107614-1107967, 1108103-1108111, 1121346-1121351, 1125488-1125894	Csa3M010050.1
705	TCONS_00002373	merged	Chr1	27068412	27079201	+	439	3	j	Low	27068412-27068557, 27073472-27073531, 27078969-27079201	Csa1M665940.1
706	TCONS_00021899	merged	Chr5	9032048	9032281	+	234	1	=	Low	9032048-9032281	Csa5M203380.1
707	TCONS_00006050	merged	Chr2	11617604	11618001	+	398	1	=	Low	11617604-11618001	Csa2M237730.1
708	TCONS_00002572	merged	Chr1	802267	806190	-	2367	2	x	Low	802267-803608, 805166-806190	Csa1M004340.1
709	TCONS_00002573	merged	Chr1	802267	806190	-	1452	3	x	Low	802267-802818, 803000-803608, 805900-806190	Csa1M004340.1
710	TCONS_00002570	merged	Chr1	802267	806084	-	1585	3	x	Low	802267-803139, 803211-803737, 805900-806084	Csa1M004340.1
711	TCONS_00002571	merged	Chr1	802267	806190	-	3743	2	x	Low	802267-802818, 803000-806190	Csa1M004340.1
712	TCONS_00035567	merged	Scaffold000245	4749	5793	+	959	2	u	Low	4749-5116, 5203-5793
713	TCONS_00012269	merged	Chr3	30829017	30831535	+	2383	2	x	Low	30829017-30829352, 30829489-30831535	Csa3M806220.1
714	TCONS_00035569	merged	Scaffold000260	1	4455	+	1041	3	x	Low	1-787, 3149-3235, 4289-4455	CsaUNM033680.1
715	TCONS_00035568	merged	Scaffold000255	2662	3160	-	437	2	u	Low	2662-2782, 2845-3160
716	TCONS_00016033	merged	Chr3	32722978	32723429	-	452	1	=	Low	32722978-32723429	Csa3M825110.1
717	TCONS_00001253	merged	Chr1	12214897	12219858	+	920	3	u	Low	12214897-12215134, 12218970-12219073, 12219281-12219858
718	TCONS_00028077	merged	Chr6	22642267	22642781	+	515	1	=	Low	22642267-22642781	Csa6M486830.1
719	TCONS_00028951	merged	Chr6	353587	356642	-	2607	2	x	Low	353587-354866, 355316-356642	Csa6M003480.1
720	TCONS_00034186	merged	Chr7	4991829	4993008	-	1139	2	x	Low	4991829-4992486, 4992528-4993008	Csa7M073700.1
721	TCONS_00034187	merged	Chr7	4991829	4993021	-	1158	2	x	Low	4991829-4992486, 4992522-4993021	Csa7M073700.1
722	TCONS_00034185	merged	Chr7	4991829	4993008	-	1142	2	x	Low	4991829-4992486, 4992525-4993008	Csa7M073700.1
723	TCONS_00012515	merged	Chr3	33028963	33043743	+	1011	2	o	Low	33028963-33029033, 33042804-33043743	Csa3M828930.1
724	TCONS_00012514	merged	Chr3	33028963	33033092	+	288	2	o	Low	33028963-33029033, 33032876-33033092	Csa3M828430.1
725	TCONS_00016747	merged	Chr4	188226	188688	+	463	1	=	Low	188226-188688	Csa4M000830.1
726	TCONS_00015894	merged	Chr3	31474970	31478925	-	1252	4	j	Low	31474970-31475409, 31476851-31477011, 31478193-31478340, 31478423-31478925	Csa3M815420.1
727	TCONS_00006586	merged	Chr2	16257790	16258789	+	932	2	x	Low	16257790-16258599, 16258668-16258789	Csa2M351850.1
728	TCONS_00006585	merged	Chr2	16254898	16255467	+	536	2	x	Low	16254898-16255171, 16255206-16255467	Csa2M351840.1
729	TCONS_00035580	merged	Scaffold000306	821	2229	+	1380	2	u	Low	821-1077, 1107-2229
730	TCONS_00035583	merged	Scaffold000328	163	1163	-	272	2	u	Low	163-289, 1019-1163
731	TCONS_00004113	merged	Chr1	17220988	17221343	-	243	2	=	Low	17220988-17221111, 17221225-17221343	Csa1M478070.1
732	TCONS_00027304	merged	Chr6	14973219	14975105	+	350	2	x	Low	14973219-14973528, 14975066-14975105	Csa6M318140.1
733	TCONS_00032124	merged	Chr7	1102737	1105708	+	1084	3	=	Low	1102737-1103270, 1103768-1103953, 1105345-1105708	Csa7M018790.1
734	TCONS_00008985	merged	Chr2	18772955	18777785	-	3201	6	j	Low	18772955-18774399, 18774654-18774772, 18775064-18775286, 18775947-18776996, 18777084-18777215, 18777554-18777785	Csa2M374600.1
735	TCONS_00020433	merged	Chr4	16352886	16353344	-	459	1	=	Low	16352886-16353344	Csa4M432970.1
736	TCONS_00020432	merged	Chr4	16284489	16291692	-	1502	5	j	Low	16284489-16284787, 16285078-16285395, 16289614-16289805, 16290900-16290976, 16291077-16291692	Csa4M431930.1
737	TCONS_00020431	merged	Chr4	16284489	16291692	-	1792	4	j	Low	16284489-16285395, 16289614-16289805, 16290900-16290976, 16291077-16291692	Csa4M431930.1
738	TCONS_00007754	merged	Chr2	4215310	4240487	-	252	2	o	Low	4215310-4215321, 4240248-4240487	Csa2M055560.1
739	TCONS_00008981	merged	Chr2	18772955	18777785	-	4152	4	j	Low	18772955-18774399, 18774654-18776996, 18777084-18777215, 18777554-18777785	Csa2M374600.1
740	TCONS_00008980	merged	Chr2	18772955	18777785	-	2262	6	j	Low	18772955-18773899, 18774151-18774399, 18774654-18775286, 18776926-18776996, 18777084-18777215, 18777554-18777785	Csa2M374600.1
741	TCONS_00008983	merged	Chr2	18772955	18777785	-	2513	5	j	Low	18772955-18774399, 18774654-18775286, 18776926-18776996, 18777084-18777215, 18777554-18777785	Csa2M374600.1
742	TCONS_00013177	merged	Chr3	39694732	39695404	+	529	2	=	Low	39694732-39694837, 39694982-39695404	Csa3M914580.1
743	TCONS_00015891	merged	Chr3	31472893	31475530	-	229	2	i	Low	31472893-31472962, 31475372-31475530	Csa3M815410.1
744	TCONS_00008984	merged	Chr2	18772955	18777785	-	1999	5	j	Low	18772955-18774399, 18774654-18774772, 18776926-18776996, 18777084-18777215, 18777554-18777785	Csa2M374600.1
745	TCONS_00008987	merged	Chr2	18772955	18777785	-	1885	4	j	Low	18772955-18774399, 18776921-18776996, 18777084-18777215, 18777554-18777785	Csa2M374600.1
746	TCONS_00015892	merged	Chr3	31473230	31475535	-	264	2	i	Low	31473230-31473252, 31475295-31475535	Csa3M815410.1
747	TCONS_00012190	merged	Chr3	30348980	30351342	+	2248	2	x	Low	30348980-30350977, 30351093-30351342	Csa3M782710.1
748	TCONS_00028449	merged	Chr6	25931426	25933351	+	1218	3	=	Low	25931426-25931626, 25931719-25931773, 25932390-25933351	Csa6M507170.2
749	TCONS_00034984	merged	Chr7	15802532	15806151	-	2337	2	x	Low	15802532-15804769, 15806053-15806151	Csa7M407790.1
750	TCONS_00030467	merged	Chr6	16097749	16100410	-	812	2	=	Low	16097749-16098214, 16100065-16100410	Csa6M358690.1
751	TCONS_00023244	merged	Chr5	25678917	25682800	+	2427	2	x	Low	25678917-25681172, 25682630-25682800	Csa5M630810.1
752	TCONS_00009458	merged	Chr3	124992	127914	+	2276	4	x	Low	124992-125083, 125240-126001, 126119-126273, 126648-127914	Csa3M000160.1
753	TCONS_00034989	merged	Chr7	15889166	15920828	-	910	2	o	Low	15889166-15889182, 15919936-15920828	Csa7M413390.1
754	TCONS_00035637	merged	Scaffold000579	134	1240	+	425	2	u	Low	134-259, 942-1240
755	TCONS_00035635	merged	Scaffold000571	1	1259	-	973	2	u	Low	1-426, 713-1259
756	TCONS_00035632	merged	Scaffold000550	919	1299	+	273	2	u	Low	919-1117, 1226-1299
757	TCONS_00014108	merged	Chr3	9018992	9019433	-	404	2	x	Low	9018992-9019095, 9019134-9019433	Csa3M134800.1
758	TCONS_00035639	merged	Scaffold000584	8	911	+	637	3	u	Low	8-139, 320-366, 454-911
759	TCONS_00035638	merged	Scaffold000579	208	1240	+	332	2	u	Low	208-259, 961-1240
760	TCONS_00003986	merged	Chr1	15524784	15526337	-	938	2	u	Low	15524784-15525445, 15526062-15526337
761	TCONS_00003987	merged	Chr1	15533615	15534692	-	845	2	x	Low	15533615-15533857, 15534091-15534692	Csa1M423270.1
762	TCONS_00003982	merged	Chr1	15520278	15523555	-	767	4	j	Low	15520278-15520781, 15520886-15520942, 15523039-15523136, 15523448-15523555	Csa1M423260.1
763	TCONS_00003983	merged	Chr1	15520278	15523623	-	810	4	j	Low	15520278-15520756, 15520886-15520942, 15523039-15523136, 15523448-15523623	Csa1M423260.1
764	TCONS_00023025	merged	Chr5	23752142	23752632	+	491	1	=	Low	23752142-23752632	Csa5M610410.1
765	TCONS_00006476	merged	Chr2	15605022	15609303	+	1773	3	u	Low	15605022-15605609, 15606923-15606992, 15608189-15609303
766	TCONS_00022564	merged	Chr5	20314500	20314818	+	283	2	x	Low	20314500-20314696, 20314733-20314818	Csa5M577360.1
767	TCONS_00001587	merged	Chr1	16987030	17055859	+	1545	4	j	Low	16987030-16987863, 17046469-17046603, 17052516-17052650, 17055419-17055859	Csa1M472980.1
768	TCONS_00010828	merged	Chr3	12552730	12553696	+	881	2	x	Low	12552730-12553160, 12553247-12553696	Csa3M182010.1
769	TCONS_00033712	merged	Chr7	554237	556974	-	1788	2	x	Low	554237-555753, 556704-556974	Csa7M009140.1
770	TCONS_00019457	merged	Chr4	4709838	4716946	-	755	2	j	Low	4709838-4710223, 4716578-4716946	Csa4M056540.1
771	TCONS_00010152	merged	Chr3	6881012	6881269	+	258	1	=	Low	6881012-6881269	Csa3M119770.1
772	TCONS_00011994	merged	Chr3	28745501	28745707	+	207	1	=	Low	28745501-28745707	Csa3M740830.1
773	TCONS_00035034	merged	Chr7	16222873	16224945	-	646	3	=	Low	16222873-16223280, 16224601-16224653, 16224761-16224945	Csa7M420860.1
774	TCONS_00030517	merged	Chr6	16662363	16662709	-	347	1	=	Low	16662363-16662709	Csa6M366380.1
775	TCONS_00020799	merged	Chr4	21095995	21098979	-	2759	3	x	Low	21095995-21097072, 21097224-21097252, 21097328-21098979	Csa4M639200.1
776	TCONS_00035032	merged	Chr7	16195979	16199026	-	1497	2	x	Low	16195979-16197094, 16198646-16199026	Csa7M420810.1
777	TCONS_00022495	merged	Chr5	18862214	18868765	+	900	3	j	Low	18862214-18862439, 18866226-18866383, 18868250-18868765	Csa5M529450.1
778	TCONS_00031821	merged	Chr6	27404896	27407359	-	427	2	u	Low	27404896-27405079, 27407117-27407359
779	TCONS_00013154	merged	Chr3	39400792	39401663	+	593	2	=	Low	39400792-39401167, 39401447-39401663	Csa3M911280.1
780	TCONS_00034761	merged	Chr7	13730575	13732221	-	1522	2	x	Low	13730575-13731506, 13731632-13732221	Csa7M375830.1
781	TCONS_00023792	merged	Chr5	3992870	3995499	-	1542	2	u	Low	3992870-3993025, 3994114-3995499
782	TCONS_00018208	merged	Chr4	14926059	14927454	+	845	3	u	Low	14926059-14926180, 14926289-14926407, 14926851-14927454
783	TCONS_00013936	merged	Chr3	7832008	7833320	-	1276	2	x	Low	7832008-7832799, 7832837-7833320	Csa3M126810.1
784	TCONS_00018203	merged	Chr4	14826173	14828900	+	2635	2	x	Low	14826173-14827132, 14827226-14828900	Csa4M365040.1
785	TCONS_00001055	merged	Chr1	9457423	9461366	+	443	2	x	Low	9457423-9457849, 9461351-9461366	Csa1M132710.1
786	TCONS_00017257	merged	Chr4	3868289	3870673	+	2232	2	x	Low	3868289-3868856, 3869010-3870673	Csa4M048550.1
787	TCONS_00018207	merged	Chr4	14923736	14927454	+	1093	3	u	Low	14923736-14924105, 14926289-14926407, 14926851-14927454
788	TCONS_00022494	merged	Chr5	18856390	18856672	+	283	1	=	Low	18856390-18856672	Csa5M528950.1
789	TCONS_00001721	merged	Chr1	18475876	18479164	+	3191	2	x	Low	18475876-18477504, 18477603-18479164	Csa1M528490.1
790	TCONS_00023157	merged	Chr5	24807751	24813478	+	1980	3	u	Low	24807751-24808987, 24811860-24811968, 24812845-24813478
791	TCONS_00023156	merged	Chr5	24785419	24788052	+	2538	2	u	Low	24785419-24786761, 24786858-24788052
792	TCONS_00001296	merged	Chr1	12705060	12705622	+	537	2	u	Low	12705060-12705448, 12705475-12705622
793	TCONS_00033299	merged	Chr7	16013649	16018927	+	1274	2	x	Low	16013649-16014635, 16018641-16018927	Csa7M419540.1
794	TCONS_00033298	merged	Chr7	16013649	16018927	+	1274	2	x	Low	16013649-16013941, 16017947-16018927	Csa7M419540.1
795	TCONS_00011666	merged	Chr3	25893302	25893750	+	313	2	x	Low	25893302-25893380, 25893517-25893750	Csa3M656490.1
796	TCONS_00014691	merged	Chr3	15282999	15285470	-	744	4	j	Low	15282999-15283390, 15283731-15283883, 15285177-15285287, 15285383-15285470	Csa3M238130.1
797	TCONS_00018821	merged	Chr4	22803015	22803382	+	368	1	=	Low	22803015-22803382	Csa4M652780.1
798	TCONS_00011155	merged	Chr3	18287015	18288200	+	609	2	=	Low	18287015-18287330, 18287908-18288200	Csa3M355060.1
799	TCONS_00027873	merged	Chr6	20596028	20597777	+	1669	2	u	Low	20596028-20597211, 20597293-20597777
800	TCONS_00005776	merged	Chr2	6291729	6292955	+	1153	2	=	Low	6291729-6292103, 6292178-6292955	Csa2M076000.1
801	TCONS_00005807	merged	Chr2	7589929	7591654	+	1245	2	x	Low	7589929-7589949, 7590431-7591654	Csa2M101100.1
802	TCONS_00010596	merged	Chr3	10310691	10313853	+	2985	3	x	Low	10310691-10311586, 10311683-10311998, 10312081-10313853	Csa3M151350.1
803	TCONS_00027874	merged	Chr6	20596090	20597777	+	797	3	u	Low	20596090-20596272, 20597083-20597211, 20597293-20597777
804	TCONS_00027875	merged	Chr6	20610986	20611587	+	510	2	x	Low	20610986-20611308, 20611401-20611587	Csa6M439420.1
805	TCONS_00019083	merged	Chr4	1364696	1371591	-	2214	2	x	Low	1364696-1365002, 1369685-1371591	Csa4M008780.1
806	TCONS_00015079	merged	Chr3	23320198	23323349	-	1136	2	u	Low	23320198-23320676, 23322693-23323349
807	TCONS_00021149	merged	Chr5	1309456	1309981	+	397	2	u	Low	1309456-1309753, 1309883-1309981
808	TCONS_00034381	merged	Chr7	8217606	8219414	-	1163	2	j	Low	8217606-8218707, 8219354-8219414	Csa7M232560.1
809	TCONS_00032642	merged	Chr7	6546449	6547605	+	865	2	x	Low	6546449-6546964, 6547257-6547605	Csa7M179620.1
810	TCONS_00022176	merged	Chr5	13775967	13776296	+	239	2	u	Low	13775967-13776072, 13776164-13776296
811	TCONS_00022177	merged	Chr5	13847597	13853760	+	911	2	o	Low	13847597-13848057, 13853311-13853760	Csa5M373200.1
812	TCONS_00015270	merged	Chr3	26172969	26214980	-	388	3	o	Low	26172969-26172991, 26214393-26214582, 26214806-26214980	Csa3M682170.1
813	TCONS_00022172	merged	Chr5	13689020	13690415	+	831	2	u	Low	13689020-13689445, 13690011-13690415
814	TCONS_00014679	merged	Chr3	15149621	15155952	-	1380	5	j	Low	15149621-15149897, 15149996-15150528, 15154772-15155050, 15155489-15155583, 15155757-15155952	Csa3M234020.1
815	TCONS_00014676	merged	Chr3	15149621	15155952	-	1463	5	j	Low	15149621-15149897, 15149996-15150528, 15154772-15155050, 15155489-15155583, 15155674-15155952	Csa3M234020.1
816	TCONS_00014677	merged	Chr3	15149621	15155952	-	4673	6	j	Low	15149621-15149897, 15149996-15150528, 15150680-15153889, 15154772-15155050, 15155489-15155583, 15155674-15155952	Csa3M234020.1
817	TCONS_00013806	merged	Chr3	6839298	6841249	-	1926	2	x	Low	6839298-6839628, 6839655-6841249	Csa3M119700.1
818	TCONS_00014675	merged	Chr3	15149621	15154363	-	4494	3	x	Low	15149621-15149897, 15149996-15150528, 15150680-15154363	Csa3M234010.1
819	TCONS_00010359	merged	Chr3	8223114	8224154	+	912	2	x	Low	8223114-8223940, 8224070-8224154	Csa3M128920.1
820	TCONS_00018371	merged	Chr4	18749226	18750988	+	547	2	x	Low	18749226-18749364, 18750581-18750988	Csa4M571760.1
821	TCONS_00018370	merged	Chr4	18741862	18742355	+	494	1	=	Low	18741862-18742355	Csa4M571750.1
822	TCONS_00005370	merged	Chr2	1757718	1761004	+	1382	7	j	Low	1757718-1757873, 1758783-1758926, 1759108-1759175, 1759288-1759338, 1759409-1759879, 1759979-1760077, 1760612-1761004	Csa2M009570.1
823	TCONS_00017819	merged	Chr4	10961343	10961748	+	406	1	=	Low	10961343-10961748	Csa4M280660.1
824	TCONS_00030881	merged	Chr6	20384614	20384867	-	219	2	x	Low	20384614-20384737, 20384773-20384867	Csa6M430710.1
825	TCONS_00003968	merged	Chr1	15342178	15343404	-	897	2	x	Low	15342178-15342319, 15342650-15343404	Csa1M422990.1
826	TCONS_00003969	merged	Chr1	15342178	15343433	-	917	2	x	Low	15342178-15342359, 15342699-15343433	Csa1M422990.1
827	TCONS_00003967	merged	Chr1	15342178	15342761	-	408	2	x	Low	15342178-15342484, 15342661-15342761	Csa1M422990.1
828	TCONS_00003962	merged	Chr1	15313574	15314776	-	1069	2	x	Low	15313574-15314246, 15314381-15314776	Csa1M422430.1
829	TCONS_00029892	merged	Chr6	9544193	9545632	-	570	2	x	Low	9544193-9544249, 9545120-9545632	Csa6M136520.1
830	TCONS_00011775	merged	Chr3	27060450	27066677	+	1508	2	x	Low	27060450-27060531, 27065252-27066677	Csa3M717370.1
831	TCONS_00018351	merged	Chr4	18260677	18261892	+	1043	2	x	Low	18260677-18261447, 18261621-18261892	Csa4M551660.1
832	TCONS_00026453	merged	Chr6	4834616	4835141	+	526	1	=	Low	4834616-4835141	Csa6M067960.1
833	TCONS_00011772	merged	Chr3	27049934	27061012	+	651	2	x	Low	27049934-27050104, 27060533-27061012	Csa3M716870.1
834	TCONS_00011773	merged	Chr3	27049934	27066677	+	1597	2	x	Low	27049934-27050104, 27065252-27066677	Csa3M717370.1
835	TCONS_00005976	merged	Chr2	10225213	10225766	+	554	1	=	Low	10225213-10225766	Csa2M190740.1
836	TCONS_00005974	merged	Chr2	10204170	10205303	+	854	3	x	Low	10204170-10204627, 10204838-10205000, 10205071-10205303	Csa2M185730.2
837	TCONS_00005973	merged	Chr2	10204170	10205303	+	1064	2	x	Low	10204170-10205000, 10205071-10205303	Csa2M185730.2
838	TCONS_00027903	merged	Chr6	20817049	20818191	+	676	2	u	Low	20817049-20817210, 20817678-20818191
839	TCONS_00000451	merged	Chr1	4092803	4095129	+	1565	2	x	Low	4092803-4093951, 4094714-4095129	Csa1M042160.1
840	TCONS_00005970	merged	Chr2	10140212	10143742	+	2709	5	u	Low	10140212-10140376, 10140933-10141190, 10141285-10141357, 10141441-10142161, 10142251-10143742
841	TCONS_00019796	merged	Chr4	8962264	8965120	-	2788	2	x	Low	8962264-8964855, 8964925-8965120	Csa4M179160.1
842	TCONS_00015410	merged	Chr3	27408051	27410867	-	2454	2	x	Low	27408051-27409760, 27410124-27410867	Csa3M730920.1
843	TCONS_00000183	merged	Chr1	1501202	1515701	+	858	2	o	Low	1501202-1501801, 1515444-1515701	Csa1M009840.1
844	TCONS_00011175	merged	Chr3	18586900	18587750	+	406	2	x	Low	18586900-18587244, 18587690-18587750	Csa3M374200.1
845	TCONS_00015417	merged	Chr3	27427674	27431401	-	1244	5	u	Low	27427674-27427878, 27429184-27429414, 27429515-27429954, 27430683-27430803, 27431155-27431401
846	TCONS_00015416	merged	Chr3	27427674	27431364	-	1271	6	u	Low	27427674-27427878, 27429005-27429068, 27429184-27429414, 27429515-27429954, 27430683-27430803, 27431155-27431364
847	TCONS_00030865	merged	Chr6	20204198	20218795	-	1544	4	o	Low	20204198-20204550, 20204666-20204829, 20211589-20212279, 20218460-20218795	Csa6M428020.1
848	TCONS_00015418	merged	Chr3	27427674	27431401	-	1536	6	u	Low	27427674-27427878, 27429005-27429068, 27429184-27429414, 27429515-27429954, 27430683-27430803, 27430927-27431401
849	TCONS_00030866	merged	Chr6	20211381	20218797	-	1002	2	o	Low	20211381-20212044, 20218460-20218797	Csa6M428020.1
850	TCONS_00030862	merged	Chr6	20081477	20083891	-	1042	3	=	Low	20081477-20081979, 20082121-20082228, 20083461-20083891	Csa6M426900.1
851	TCONS_00021090	merged	Chr4	23212529	23230959	-	1264	2	o	Low	23212529-23212965, 23230133-23230959	Csa4M665110.1
852	TCONS_00023572	merged	Chr5	1074378	1075062	-	596	2	x	Low	1074378-1074456, 1074546-1075062	Csa5M031960.1
853	TCONS_00023570	merged	Chr5	990422	992772	-	1528	3	x	Low	990422-991549, 992276-992350, 992448-992772	Csa5M027950.1
854	TCONS_00004517	merged	Chr1	21502113	21504385	-	341	2	u	Low	21502113-21502360, 21504293-21504385
855	TCONS_00019156	merged	Chr4	1861586	1865733	-	621	2	o	Low	1861586-1861874, 1865402-1865733	Csa4M012420.1
856	TCONS_00002961	merged	Chr1	3618891	3621709	-	812	2	x	Low	3618891-3619232, 3621240-3621709	Csa1M038330.1
857	TCONS_00002960	merged	Chr1	3614067	3618098	-	3959	2	x	Low	3614067-3615628, 3615702-3618098	Csa1M038320.1
858	TCONS_00006478	merged	Chr2	15605022	15613395	+	1757	3	x	Low	15605022-15605609, 15606923-15606992, 15612297-15613395	Csa2M348190.1
859	TCONS_00029800	merged	Chr6	8671419	8673389	-	1362	2	x	Low	8671419-8671803, 8672413-8673389	Csa6M125240.1
860	TCONS_00005579	merged	Chr2	3497242	3506387	+	1505	10	j	Low	3497242-3497516, 3501242-3501465, 3501754-3501861, 3503356-3503395, 3503718-3503840, 3503963-3504084, 3505177-3505383, 3505729-3505826, 3505907-3506028, 3506202-3506387	Csa2M034830.1
861	TCONS_00005578	merged	Chr2	3497242	3506387	+	1617	6	j	Low	3497242-3497516, 3503356-3504084, 3505177-3505383, 3505729-3505826, 3505907-3506028, 3506202-3506387	Csa2M034830.1
862	TCONS_00023770	merged	Chr5	3740349	3743639	-	1458	2	j	Low	3740349-3741595, 3743429-3743639	Csa5M139820.2
863	TCONS_00003500	merged	Chr1	8082337	8085251	-	620	2	u	Low	8082337-8082533, 8084829-8085251
864	TCONS_00009933	merged	Chr3	4484378	4484857	+	440	2	x	Low	4484378-4484491, 4484532-4484857	Csa3M081900.1
865	TCONS_00000233	merged	Chr1	1837574	1840858	+	927	3	u	Low	1837574-1837890, 1839210-1839351, 1840391-1840858
866	TCONS_00028635	merged	Chr6	27019519	27023644	+	3492	3	x	Low	27019519-27021448, 27021531-27021733, 27022286-27023644	Csa6M517020.1
867	TCONS_00005607	merged	Chr2	3810222	3812122	+	1730	2	x	Low	3810222-3811171, 3811343-3812122	Csa2M036690.1
868	TCONS_00000234	merged	Chr1	1837574	1840858	+	2246	2	u	Low	1837574-1839351, 1840391-1840858
869	TCONS_00013545	merged	Chr3	3309729	3310495	-	767	1	=	Low	3309729-3310495	Csa3M047770.1
870	TCONS_00018766	merged	Chr4	22459448	22460042	+	595	1	=	Low	22459448-22460042	Csa4M651800.1
871	TCONS_00021328	merged	Chr5	3664906	3665971	+	953	2	x	Low	3664906-3665314, 3665428-3665971	Csa5M139620.1
872	TCONS_00020230	merged	Chr4	13479326	13480966	-	1549	2	u	Low	13479326-13480539, 13480632-13480966
873	TCONS_00018762	merged	Chr4	22426132	22428886	+	668	2	x	Low	22426132-22426566, 22428654-22428886	Csa4M651750.1
874	TCONS_00021324	merged	Chr5	3640237	3640991	+	710	2	x	Low	3640237-3640924, 3640970-3640991	Csa5M139570.1
875	TCONS_00006925	merged	Chr2	18844493	18846356	+	1716	3	x	Low	18844493-18845123, 18845169-18845460, 18845564-18846356	Csa2M375200.1
876	TCONS_00005597	merged	Chr2	3704025	3704939	+	655	2	x	Low	3704025-3704478, 3704739-3704939	Csa2M036090.1
877	TCONS_00021327	merged	Chr5	3664778	3669386	+	2010	4	x	Low	3664778-3665314, 3665428-3665577, 3666231-3666396, 3668230-3669386	Csa5M139620.1
878	TCONS_00010777	merged	Chr3	12070485	12070718	+	234	1	=	Low	12070485-12070718	Csa3M177930.1
879	TCONS_00030267	merged	Chr6	13974192	13977473	-	3260	2	x	Low	13974192-13976032, 13976055-13977473	Csa6M289740.1
880	TCONS_00018567	merged	Chr4	20915362	20916081	+	602	2	x	Low	20915362-20915397, 20915516-20916081	Csa4M638420.1
881	TCONS_00032828	merged	Chr7	9963980	9964506	+	416	2	i	Low	9963980-9964287, 9964399-9964506	Csa7M282400.1
882	TCONS_00022358	merged	Chr5	17387964	17392103	+	966	2	u	Low	17387964-17388070, 17391245-17392103
883	TCONS_00022359	merged	Chr5	17393713	17403650	+	1882	2	x	Low	17393713-17394585, 17402642-17403650	Csa5M495940.1
884	TCONS_00030261	merged	Chr6	13906458	13908208	-	502	4	x	Low	13906458-13906493, 13906702-13906743, 13907197-13907318, 13907907-13908208	Csa6M285220.1
885	TCONS_00018561	merged	Chr4	20823470	20828488	+	4457	4	j	Low	20823470-20824084, 20824182-20824291, 20824380-20824452, 20824830-20828488	Csa4M637790.1
886	TCONS_00025434	merged	Chr5	23389698	23392299	-	1638	2	x	Low	23389698-23389757, 23390722-23392299	Csa5M608350.1
887	TCONS_00022355	merged	Chr5	17292446	17294984	+	861	2	x	Low	17292446-17292993, 17294672-17294984	Csa5M492360.1
888	TCONS_00015097	merged	Chr3	23612907	23613555	-	649	1	=	Low	23612907-23613555	Csa3M608720.1
889	TCONS_00032820	merged	Chr7	9811529	9812481	+	778	2	x	Low	9811529-9811900, 9812076-9812481	Csa7M278230.1
890	TCONS_00010570	merged	Chr3	10096913	10099624	+	2278	2	x	Low	10096913-10097967, 10098402-10099624	Csa3M150000.1
891	TCONS_00032824	merged	Chr7	9903280	9904179	+	793	2	u	Low	9903280-9903924, 9904032-9904179
892	TCONS_00004350	merged	Chr1	20087348	20089451	-	719	3	j	Low	20087348-20087715, 20088643-20088758, 20089217-20089451	Csa1M542490.1
893	TCONS_00008535	merged	Chr2	15402805	15404357	-	1105	2	u	Low	15402805-15403503, 15403952-15404357
894	TCONS_00026693	merged	Chr6	7619744	7622627	+	1059	4	j	Low	7619744-7619884, 7619971-7620179, 7621068-7621260, 7622112-7622627	Csa6M111390.1
895	TCONS_00022196	merged	Chr5	14240275	14241287	+	782	3	=	Low	14240275-14240621, 14240722-14240922, 14241054-14241287	Csa5M385350.1
896	TCONS_00022197	merged	Chr5	14255474	14255766	+	293	1	=	Low	14255474-14255766	Csa5M385390.1
897	TCONS_00004359	merged	Chr1	20301896	20308194	-	1436	5	j	Low	20301896-20302185, 20302322-20303067, 20305093-20305236, 20306410-20306517, 20308047-20308194	Csa1M555610.2
898	TCONS_00004428	merged	Chr1	20841385	20844434	-	1581	7	j	Low	20841385-20842237, 20842319-20842408, 20842552-20842641, 20843021-20843091, 20843574-20843685, 20843782-20843816, 20844105-20844434	Csa1M569180.1
899	TCONS_00001523	merged	Chr1	16063043	16063840	+	606	2	=	Low	16063043-16063266, 16063459-16063840	Csa1M435790.1
900	TCONS_00007996	merged	Chr2	8139860	8143436	-	1185	3	o	Low	8139860-8140759, 8141205-8141266, 8143214-8143436	Csa2M121990.1
901	TCONS_00025346	merged	Chr5	22616930	22622267	-	5311	2	x	Low	22616930-22619621, 22619649-22622267	Csa5M604950.1
902	TCONS_00000132	merged	Chr1	1075661	1077981	+	691	2	x	Low	1075661-1075959, 1077590-1077981	Csa1M005630.1
903	TCONS_00027492	merged	Chr6	16761188	16761981	+	563	2	x	Low	16761188-16761603, 16761835-16761981	Csa6M366530.1
904	TCONS_00028145	merged	Chr6	23298769	23299488	+	624	2	u	Low	23298769-23299075, 23299172-23299488
905	TCONS_00003617	merged	Chr1	9875935	9878838	-	213	3	=	Low	9875935-9876090, 9878684-9878725, 9878824-9878838	Csa1M150990.1
906	TCONS_00027499	merged	Chr6	16841831	16842052	+	222	1	=	Low	16841831-16842052	Csa6M367130.1
907	TCONS_00019569	merged	Chr4	5680779	5681550	-	727	2	u	Low	5680779-5681457, 5681503-5681550
908	TCONS_00027854	merged	Chr6	20415305	20416073	+	662	2	x	Low	20415305-20415550, 20415658-20416073	Csa6M431760.2
909	TCONS_00016207	merged	Chr3	34699200	34700304	-	1105	1	=	Low	34699200-34700304	Csa3M848290.1
910	TCONS_00029412	merged	Chr6	4797631	4799030	-	289	3	=	Low	4797631-4797761, 4798765-4798860, 4798969-4799030	Csa6M067430.1
911	TCONS_00029411	merged	Chr6	4793600	4799027	-	1149	4	j	Low	4793600-4794422, 4797593-4797761, 4798763-4798860, 4798969-4799027	Csa6M067430.1
912	TCONS_00003184	merged	Chr1	5227452	5228180	-	729	1	=	Low	5227452-5228180	Csa1M045950.1
913	TCONS_00031931	merged	Chr6	28516435	28518083	-	236	2	x	Low	28516435-28516494, 28517908-28518083	Csa6M525450.1
914	TCONS_00011224	merged	Chr3	19788329	19793529	+	525	2	x	Low	19788329-19788840, 19793517-19793529	Csa3M416140.1
915	TCONS_00011550	merged	Chr3	24578152	24583163	+	1641	4	j	Low	24578152-24578566, 24580492-24580604, 24580966-24581636, 24582722-24583163	Csa3M633280.1
916	TCONS_00011551	merged	Chr3	24578154	24583163	+	3564	3	j	Low	24578154-24580604, 24580966-24581636, 24582722-24583163	Csa3M633280.1
917	TCONS_00020120	merged	Chr4	12197802	12198029	-	228	1	=	Low	12197802-12198029	Csa4M297460.1
918	TCONS_00020122	merged	Chr4	12207606	12207947	-	342	1	=	Low	12207606-12207947	Csa4M297480.1
919	TCONS_00034371	merged	Chr7	7983689	8014050	-	686	3	j	Low	7983689-7984001, 7988765-7989124, 8014038-8014050	Csa7M223380.1
920	TCONS_00024329	merged	Chr5	9474196	9478805	-	567	3	u	Low	9474196-9474458, 9475184-9475271, 9478590-9478805
921	TCONS_00024328	merged	Chr5	9474196	9478704	-	484	3	u	Low	9474196-9474476, 9475184-9475271, 9478590-9478704
922	TCONS_00021432	merged	Chr5	4614060	4614911	+	748	2	=	Low	4614060-4614469, 4614574-4614911	Csa5M151510.1
923	TCONS_00021433	merged	Chr5	4632210	4634533	+	1732	2	x	Low	4632210-4632524, 4633117-4634533	Csa5M151540.1
924	TCONS_00024323	merged	Chr5	9453895	9457744	-	325	2	x	Low	9453895-9454053, 9457579-9457744	Csa5M212590.1
925	TCONS_00021435	merged	Chr5	4662989	4668131	+	955	2	u	Low	4662989-4663830, 4668019-4668131
926	TCONS_00025509	merged	Chr5	23909871	23910425	-	439	2	=	Low	23909871-23910178, 23910295-23910425	Csa5M611640.1
927	TCONS_00002135	merged	Chr1	23030971	23031376	+	406	1	=	Low	23030971-23031376	Csa1M599540.1
928	TCONS_00022220	merged	Chr5	14670170	14671574	+	348	2	u	Low	14670170-14670467, 14671525-14671574
929	TCONS_00029093	merged	Chr6	1515061	1516081	-	1021	1	=	Low	1515061-1516081	Csa6M014460.1
930	TCONS_00008406	merged	Chr2	13995457	14002427	-	1413	3	j	Low	13995457-13996132, 14001577-14001760, 14001875-14002427	Csa2M295970.1
931	TCONS_00008400	merged	Chr2	13844152	13857427	-	434	2	x	Low	13844152-13844344, 13857187-13857427	Csa2M292850.1
932	TCONS_00029094	merged	Chr6	1538731	1541205	-	2117	3	x	Low	1538731-1540497, 1540529-1540637, 1540965-1541205	Csa6M014490.1
933	TCONS_00016686	merged	Chr3	39608717	39610696	-	476	2	u	Low	39608717-39608919, 39610424-39610696
934	TCONS_00019891	merged	Chr4	10159389	10173631	-	615	3	o	Low	10159389-10159635, 10159661-10159965, 10173569-10173631	Csa4M243400.1
935	TCONS_00019890	merged	Chr4	10159389	10173631	-	616	4	o	Low	10159389-10159635, 10159661-10159787, 10166252-10166430, 10173569-10173631	Csa4M243400.1
936	TCONS_00001589	merged	Chr1	17032478	17033100	+	623	1	=	Low	17032478-17033100	Csa1M471460.1
937	TCONS_00028859	merged	Chr6	28651344	28659674	+	7976	4	x	Low	28651344-28656101, 28656171-28658416, 28658526-28658677, 28658855-28659674	Csa6M526260.1
938	TCONS_00028858	merged	Chr6	28651344	28659674	+	6710	4	x	Low	28651344-28652174, 28653615-28656101, 28656174-28658416, 28658526-28659674	Csa6M526260.1
939	TCONS_00007426	merged	Chr2	816061	819224	-	2906	3	x	Low	816061-816089, 816297-816323, 816375-819224	Csa2M004770.1
940	TCONS_00028857	merged	Chr6	28615812	28616656	+	709	2	x	Low	28615812-28616502, 28616639-28616656	Csa6M525730.2
941	TCONS_00028851	merged	Chr6	28569788	28570956	+	221	2	x	Low	28569788-28569850, 28570799-28570956	Csa6M525590.1
942	TCONS_00026640	merged	Chr6	6795347	6802741	+	2792	8	j	Low	6795347-6795661, 6795822-6795891, 6796056-6796134, 6796236-6796311, 6796425-6796461, 6798048-6798162, 6798682-6799153, 6801114-6802741	Csa6M104070.1
943	TCONS_00028325	merged	Chr6	25156605	25160418	+	3730	2	x	Low	25156605-25158297, 25158382-25160418	Csa6M501880.1
944	TCONS_00003768	merged	Chr1	12314530	12315137	-	583	2	u	Low	12314530-12314973, 12314999-12315137
945	TCONS_00003760	merged	Chr1	12097719	12101922	-	1190	3	o	Low	12097719-12098318, 12101234-12101362, 12101462-12101922	Csa1M231030.1
946	TCONS_00003761	merged	Chr1	12097719	12101922	-	1218	3	o	Low	12097719-12098346, 12101234-12101362, 12101462-12101922	Csa1M231030.1
947	TCONS_00003762	merged	Chr1	12097719	12101922	-	748	3	o	Low	12097719-12098306, 12101234-12101362, 12101892-12101922	Csa1M231030.1
948	TCONS_00003763	merged	Chr1	12099344	12101917	-	2475	2	u	Low	12099344-12101362, 12101462-12101917
949	TCONS_00003764	merged	Chr1	12133210	12133434	-	225	1	=	Low	12133210-12133434	Csa1M232030.1
950	TCONS_00011428	merged	Chr3	23319753	23323325	+	945	4	u	Low	23319753-23319980, 23322443-23322700, 23322783-23322901, 23322986-23323325
951	TCONS_00030077	merged	Chr6	11837354	11840202	-	2756	2	x	Low	11837354-11838695, 11838789-11840202	Csa6M182110.1
952	TCONS_00030075	merged	Chr6	11784521	11786645	-	2056	2	x	Low	11784521-11785547, 11785617-11786645	Csa6M181560.1
953	TCONS_00018948	merged	Chr4	181671	186568	-	1403	3	x	Low	181671-181729, 184072-184910, 186064-186568	Csa4M000820.2
954	TCONS_00018949	merged	Chr4	193702	195004	-	713	2	o	Low	193702-194329, 194920-195004	Csa4M000840.1
955	TCONS_00018944	merged	Chr4	174463	186568	-	5922	3	x	Low	174463-174720, 179752-184910, 186064-186568	Csa4M000820.2
956	TCONS_00011421	merged	Chr3	23205037	23208502	+	3315	2	x	Low	23205037-23206231, 23206383-23208502	Csa3M600010.1
957	TCONS_00011422	merged	Chr3	23266313	23272602	+	557	2	u	Low	23266313-23266619, 23272353-23272602
958	TCONS_00018947	merged	Chr4	177672	179182	-	383	2	u	Low	177672-177721, 178850-179182
959	TCONS_00019419	merged	Chr4	4182483	4183900	-	829	2	=	Low	4182483-4182942, 4183532-4183900	Csa4M051380.1
960	TCONS_00011426	merged	Chr3	23301877	23305377	+	734	2	u	Low	23301877-23302101, 23304869-23305377
961	TCONS_00011427	merged	Chr3	23319753	23322341	+	482	2	u	Low	23319753-23319980, 23322088-23322341
962	TCONS_00007418	merged	Chr2	771259	771953	-	675	2	x	Low	771259-771526, 771547-771953	Csa2M004710.1
963	TCONS_00029981	merged	Chr6	10662106	10666961	-	798	3	j	Low	10662106-10662583, 10662690-10662852, 10666805-10666961	Csa6M151660.1
964	TCONS_00024740	merged	Chr5	17111714	17143709	-	1255	6	j	Low	17111714-17112028, 17112100-17112330, 17115742-17115826, 17116006-17116051, 17116456-17116526, 17143203-17143709	Csa5M488800.1
965	TCONS_00009599	merged	Chr3	1125427	1131947	+	270	2	o	Low	1125427-1125595, 1131847-1131947	Csa3M011070.1
966	TCONS_00009598	merged	Chr3	1125427	1131947	+	219	2	o	Low	1125427-1125595, 1131898-1131947	Csa3M011070.1
967	TCONS_00000317	merged	Chr1	2792747	2797445	+	886	6	=	Low	2792747-2792802, 2792913-2793044, 2795287-2795441, 2795973-2796062, 2796318-2796476, 2797152-2797445	Csa1M025200.1
968	TCONS_00006807	merged	Chr2	18229536	18231108	+	1120	2	i	Low	18229536-18230425, 18230879-18231108	Csa2M370410.1
969	TCONS_00020213	merged	Chr4	13131131	13131918	-	635	2	o	Low	13131131-13131544, 13131698-13131918	Csa4M314500.1
970	TCONS_00013344	merged	Chr3	1107508	1108716	-	1084	2	x	Low	1107508-1107880, 1108006-1108716	Csa3M009540.1
971	TCONS_00021889	merged	Chr5	8845051	8851766	+	779	2	x	Low	8845051-8845483, 8851421-8851766	Csa5M199280.1
972	TCONS_00023976	merged	Chr5	6011033	6045694	-	772	2	o	Low	6011033-6011233, 6045124-6045694	Csa5M161320.1
973	TCONS_00007519	merged	Chr2	1674003	1677620	-	1488	2	x	Low	1674003-1674647, 1676778-1677620	Csa2M009450.1
974	TCONS_00006063	merged	Chr2	11763587	11820685	+	235	2	o	Low	11763587-11763807, 11820672-11820685	Csa2M245410.1
975	TCONS_00007045	merged	Chr2	19843656	19847949	+	2265	3	u	Low	19843656-19844722, 19846219-19846431, 19846965-19847949
976	TCONS_00007044	merged	Chr2	19843655	19847949	+	2799	2	u	Low	19843655-19844722, 19846219-19847949
977	TCONS_00007511	merged	Chr2	1593526	1594159	-	550	2	x	Low	1593526-1593894, 1593979-1594159	Csa2M009340.1
978	TCONS_00007510	merged	Chr2	1592943	1594159	-	525	2	x	Low	1592943-1593076, 1593769-1594159	Csa2M009340.1
979	TCONS_00021885	merged	Chr5	8844982	8851766	+	908	2	x	Low	8844982-8845254, 8851132-8851766	Csa5M199280.1
980	TCONS_00021884	merged	Chr5	8838745	8839516	+	661	2	x	Low	8838745-8838837, 8838949-8839516	Csa5M198770.1
981	TCONS_00021887	merged	Chr5	8844982	8851766	+	796	2	x	Low	8844982-8845504, 8851494-8851766	Csa5M199280.1
982	TCONS_00021886	merged	Chr5	8844982	8851766	+	975	2	x	Low	8844982-8845432, 8851243-8851766	Csa5M199280.1
983	TCONS_00012213	merged	Chr3	30435621	30439117	+	871	2	=	Low	30435621-30435889, 30438516-30439117	Csa3M782830.1
984	TCONS_00030180	merged	Chr6	12712731	12715802	-	2878	2	j	Low	12712731-12715252, 12715447-12715802	Csa6M198260.1
985	TCONS_00034199	merged	Chr7	5059769	5060729	-	533	2	=	Low	5059769-5060241, 5060670-5060729	Csa7M074290.1
986	TCONS_00035356	merged	Chr7	18802845	18803795	-	879	2	x	Low	18802845-18803702, 18803775-18803795	Csa7M451380.1
987	TCONS_00030185	merged	Chr6	12847059	12847945	-	793	2	u	Low	12847059-12847725, 12847820-12847945
988	TCONS_00035358	merged	Chr7	18845900	18847273	-	938	2	x	Low	18845900-18846320, 18846757-18847273	Csa7M451930.1
989	TCONS_00007192	merged	Chr2	21040268	21042684	+	1282	2	x	Low	21040268-21040885, 21042021-21042684	Csa2M406740.1
990	TCONS_00017004	merged	Chr4	2001966	2006381	+	1240	2	x	Low	2001966-2003133, 2006310-2006381	Csa4M015150.1
991	TCONS_00001913	merged	Chr1	20932292	20934285	+	865	3	=	Low	20932292-20932569, 20932725-20932815, 20933790-20934285	Csa1M569360.1
992	TCONS_00001264	merged	Chr1	12250427	12252631	+	473	2	x	Low	12250427-12250678, 12252411-12252631	Csa1M240600.1
993	TCONS_00017009	merged	Chr4	2041967	2043560	+	1570	2	u	Low	2041967-2042339, 2042364-2043560
994	TCONS_00001919	merged	Chr1	20956384	20958737	+	958	3	j	Low	20956384-20956578, 20957070-20957246, 20958152-20958737	Csa1M569400.1
995	TCONS_00009285	merged	Chr2	21181358	21187868	-	888	3	j	Low	21181358-21181974, 21187407-21187528, 21187720-21187868	Csa2M408420.1
996	TCONS_00009284	merged	Chr2	21181358	21187868	-	1109	5	j	Low	21181358-21181974, 21182957-21183123, 21183471-21183524, 21187407-21187528, 21187720-21187868	Csa2M408420.1
997	TCONS_00009287	merged	Chr2	21182815	21187868	-	580	3	j	Low	21182815-21183123, 21187407-21187528, 21187720-21187868	Csa2M408420.1
998	TCONS_00009286	merged	Chr2	21181358	21187868	-	942	4	j	Low	21181358-21181974, 21183471-21183524, 21187407-21187528, 21187720-21187868	Csa2M408420.1
999	TCONS_00009281	merged	Chr2	21176232	21187868	-	621	3	j	Low	21176232-21176581, 21187407-21187528, 21187720-21187868	Csa2M408420.1
1000	TCONS_00009280	merged	Chr2	21176232	21187868	-	1401	5	j	Low	21176232-21177140, 21177715-21177881, 21183471-21183524, 21187407-21187528, 21187720-21187868	Csa2M408410.2
1001	TCONS_00009283	merged	Chr2	21177574	21179465	-	635	4	=	Low	21177574-21177881, 21178235-21178290, 21179000-21179121, 21179317-21179465	Csa2M408410.2
1002	TCONS_00009282	merged	Chr2	21177574	21179465	-	579	3	=	Low	21177574-21177881, 21179000-21179121, 21179317-21179465	Csa2M408410.4
1003	TCONS_00020446	merged	Chr4	16666648	16675500	-	956	3	j	Low	16666648-16666947, 16671068-16671194, 16674972-16675500	Csa4M439060.1
1004	TCONS_00020445	merged	Chr4	16666648	16675392	-	721	2	j	Low	16666648-16666947, 16674972-16675392	Csa4M439060.1
1005	TCONS_00007607	merged	Chr2	2633837	2637365	-	746	2	x	Low	2633837-2633984, 2636768-2637365	Csa2M021660.1
1006	TCONS_00007606	merged	Chr2	2628952	2637365	-	1665	5	x	Low	2628952-2629371, 2629510-2629911, 2630199-2630278, 2633813-2633984, 2636775-2637365	Csa2M021660.1
1007	TCONS_00007605	merged	Chr2	2628952	2633469	-	2123	4	x	Low	2628952-2629371, 2629510-2629911, 2630199-2630278, 2632249-2633469	Csa2M021640.1
1008	TCONS_00030458	merged	Chr6	16022125	16024132	-	341	2	x	Low	16022125-16022199, 16023867-16024132	Csa6M358050.1
1009	TCONS_00009440	merged	Chr3	35630	35890	+	261	1	=	Low	35630-35890	Csa3M000040.1
1010	TCONS_00011709	merged	Chr3	26415041	26416678	+	631	3	=	Low	26415041-26415120, 26416014-26416241, 26416356-26416678	Csa3M695850.1
1011	TCONS_00020930	merged	Chr4	22015154	22016515	-	414	2	u	Low	22015154-22015522, 22016471-22016515
1012	TCONS_00020680	merged	Chr4	20193910	20196942	-	573	4	=	Low	20193910-20194246, 20195014-20195054, 20196668-20196789, 20196870-20196942	Csa4M625040.1
1013	TCONS_00020681	merged	Chr4	20193910	20196942	-	591	4	j	Low	20193910-20194246, 20195014-20195054, 20196650-20196789, 20196870-20196942	Csa4M625040.1
1014	TCONS_00020682	merged	Chr4	20194606	20197050	-	770	3	=	Low	20194606-20195054, 20196650-20196789, 20196870-20197050	Csa4M625040.2
1015	TCONS_00020683	merged	Chr4	20207201	20208479	-	1165	2	x	Low	20207201-20207987, 20208102-20208479	Csa4M625060.1
1016	TCONS_00034996	merged	Chr7	15942758	15943267	-	510	1	=	Low	15942758-15943267	Csa7M414420.1
1017	TCONS_00030698	merged	Chr6	18577497	18581647	-	1140	2	o	Low	18577497-18578229, 18581241-18581647	Csa6M407100.1
1018	TCONS_00034992	merged	Chr7	15929389	15929750	-	362	1	=	Low	15929389-15929750	Csa7M414400.1
1019	TCONS_00030696	merged	Chr6	18574378	18581646	-	614	2	o	Low	18574378-18574585, 18581241-18581646	Csa6M407100.1
1020	TCONS_00030695	merged	Chr6	18567305	18570242	-	2686	2	u	Low	18567305-18569763, 18570016-18570242
1021	TCONS_00011897	merged	Chr3	27936064	27938434	+	1380	2	x	Low	27936064-27936379, 27937371-27938434	Csa3M733930.1
1022	TCONS_00014445	merged	Chr3	11832700	11833154	-	455	1	=	Low	11832700-11833154	Csa3M175640.1
1023	TCONS_00034238	merged	Chr7	5217293	5217644	-	352	1	=	Low	5217293-5217644	Csa7M075560.1
1024	TCONS_00035640	merged	Scaffold000598	1	633	+	519	2	u	Low	1-120, 235-633
1025	TCONS_00035641	merged	Scaffold000600	1	1185	+	570	5	u	Low	1-137, 466-558, 658-763, 868-1014, 1099-1185
1026	TCONS_00014441	merged	Chr3	11813925	11814399	-	345	2	=	Low	11813925-11814157, 11814288-11814399	Csa3M175610.1
1027	TCONS_00014440	merged	Chr3	11808303	11808948	-	252	2	=	Low	11808303-11808430, 11808825-11808948	Csa3M175590.1
1028	TCONS_00014442	merged	Chr3	11817696	11818526	-	617	2	=	Low	11817696-11818211, 11818426-11818526	Csa3M175620.1
1029	TCONS_00017643	merged	Chr4	8986815	9010082	+	1204	4	x	Low	8986815-8987061, 8987539-8987594, 8992915-8993012, 9009280-9010082	Csa4M181200.1
1030	TCONS_00017644	merged	Chr4	8986815	9010082	+	1347	5	x	Low	8986815-8987061, 8987539-8987594, 8992915-8993012, 9004565-9004707, 9009280-9010082	Csa4M181200.1
1031	TCONS_00023014	merged	Chr5	23631396	23632482	+	506	2	x	Low	23631396-23631621, 23632203-23632482	Csa5M609720.1
1032	TCONS_00033357	merged	Chr7	16348871	16353528	+	2831	2	x	Low	16348871-16351641, 16353469-16353528	Csa7M426560.1
1033	TCONS_00003990	merged	Chr1	15580590	15581548	-	839	2	x	Low	15580590-15581097, 15581218-15581548	Csa1M423320.1
1034	TCONS_00003999	merged	Chr1	15700046	15707154	-	1839	5	j	Low	15700046-15701013, 15701205-15701305, 15702222-15702381, 15706182-15706525, 15706889-15707154	Csa1M425900.1
1035	TCONS_00027003	merged	Chr6	11047710	11049181	+	1099	2	j	Low	11047710-11048084, 11048458-11049181	Csa6M157130.1
1036	TCONS_00027002	merged	Chr6	11047708	11049181	+	1131	2	j	Low	11047708-11048084, 11048428-11049181	Csa6M157130.1
1037	TCONS_00033358	merged	Chr7	16348871	16353528	+	1912	3	x	Low	16348871-16350302, 16351222-16351641, 16353469-16353528	Csa7M426560.1
1038	TCONS_00006648	merged	Chr2	16888138	16888383	+	246	1	=	Low	16888138-16888383	Csa2M357850.1
1039	TCONS_00009068	merged	Chr2	19353146	19354500	-	433	2	=	Low	19353146-19353461, 19354384-19354500	Csa2M379360.1
1040	TCONS_00006640	merged	Chr2	16752140	16757584	+	703	2	x	Low	16752140-16752620, 16757363-16757584	Csa2M356660.1
1041	TCONS_00006646	merged	Chr2	16873566	16874176	+	611	1	=	Low	16873566-16874176	Csa2M357340.1
1042	TCONS_00006647	merged	Chr2	16877636	16878372	+	737	1	=	Low	16877636-16878372	Csa2M357350.1
1043	TCONS_00015938	merged	Chr3	31887012	31888857	-	1614	2	x	Low	31887012-31888594, 31888827-31888857	Csa3M819940.1
1044	TCONS_00021228	merged	Chr5	3082081	3082933	+	769	2	u	Low	3082081-3082145, 3082230-3082933
1045	TCONS_00015936	merged	Chr3	31860871	31865754	-	656	2	x	Low	31860871-31861466, 31865695-31865754	Csa3M819900.1
1046	TCONS_00015937	merged	Chr3	31876458	31888527	-	1484	2	x	Low	31876458-31876642, 31887229-31888527	Csa3M819920.1
1047	TCONS_00020592	merged	Chr4	19174545	19179759	-	1285	2	j	Low	19174545-19175687, 19179618-19179759	Csa4M596000.1
1048	TCONS_00031051	merged	Chr6	21721016	21723897	-	551	2	o	Low	21721016-21721357, 21723689-21723897	Csa6M454330.1
1049	TCONS_00015930	merged	Chr3	31785294	31790522	-	404	2	x	Low	31785294-31785662, 31790488-31790522	Csa3M818270.1
1050	TCONS_00015931	merged	Chr3	31815252	31816715	-	1217	2	x	Low	31815252-31815648, 31815896-31816715	Csa3M819790.1
1051	TCONS_00026034	merged	Chr6	427287	430807	+	1561	6	j	Low	427287-427453, 428348-428437, 428537-429482, 429606-429685, 429810-429872, 430593-430807	Csa6M004590.1
1052	TCONS_00013145	merged	Chr3	39302342	39303830	+	591	2	x	Low	39302342-39302708, 39303607-39303830	Csa3M910690.1
1053	TCONS_00013144	merged	Chr3	39227223	39227844	+	622	1	=	Low	39227223-39227844	Csa3M904090.1
1054	TCONS_00014209	merged	Chr3	9950886	9952451	-	251	2	u	Low	9950886-9951041, 9952357-9952451
1055	TCONS_00013146	merged	Chr3	39302343	39303830	+	423	2	x	Low	39302343-39302541, 39303607-39303830	Csa3M910690.1
1056	TCONS_00019367	merged	Chr4	3752869	3753431	-	500	2	x	Low	3752869-3753084, 3753148-3753431	Csa4M047880.1
1057	TCONS_00014206	merged	Chr3	9906164	9906744	-	367	2	=	Low	9906164-9906352, 9906567-9906744	Csa3M147230.1
1058	TCONS_00014205	merged	Chr3	9893202	9895647	-	2154	2	x	Low	9893202-9895125, 9895418-9895647	Csa3M146700.1
1059	TCONS_00025021	merged	Chr5	20000624	20001360	-	658	2	x	Low	20000624-20000813, 20000893-20001360	Csa5M571580.1
1060	TCONS_00014219	merged	Chr3	10061730	10064705	-	2519	4	o	Low	10061730-10063202, 10063327-10063818, 10063941-10064393, 10064605-10064705	Csa3M149910.1
1061	TCONS_00034802	merged	Chr7	14282331	14285182	-	2820	2	x	Low	14282331-14284365, 14284398-14285182	Csa7M387720.1
1062	TCONS_00023160	merged	Chr5	24836202	24836713	+	491	2	x	Low	24836202-24836421, 24836443-24836713	Csa5M623480.1
1063	TCONS_00023651	merged	Chr5	2721296	2762830	-	375	2	o	Low	2721296-2721310, 2762471-2762830	Csa5M092940.1
1064	TCONS_00001289	merged	Chr1	12628619	12629394	+	648	2	u	Low	12628619-12628861, 12628990-12629394
1065	TCONS_00026009	merged	Chr6	329124	331843	+	1950	3	x	Low	329124-330083, 330278-331171, 331748-331843	Csa6M003430.1
1066	TCONS_00032355	merged	Chr7	3064736	3071799	+	487	2	x	Low	3064736-3064979, 3071557-3071799	Csa7M048640.1
1067	TCONS_00032354	merged	Chr7	3064736	3070383	+	3329	2	x	Low	3064736-3064979, 3067299-3070383	Csa7M048640.1
1068	TCONS_00001286	merged	Chr1	12593239	12594449	+	1184	2	x	Low	12593239-12594257, 12594285-12594449	Csa1M257340.1
1069	TCONS_00032350	merged	Chr7	2998188	2999450	+	1056	3	=	Low	2998188-2998443, 2998561-2998786, 2998877-2999450	Csa7M048060.1
1070	TCONS_00032353	merged	Chr7	3064725	3070383	+	3454	2	x	Low	3064725-3064979, 3067185-3070383	Csa7M048640.1
1071	TCONS_00022421	merged	Chr5	18006761	18007924	+	692	3	=	Low	18006761-18006935, 18007034-18007154, 18007529-18007924	Csa5M515020.1
1072	TCONS_00018204	merged	Chr4	14847652	14848029	+	212	2	x	Low	14847652-14847726, 14847893-14848029	Csa4M365050.1
1073	TCONS_00021153	merged	Chr5	1480588	1481546	+	896	2	u	Low	1480588-1481225, 1481289-1481546
1074	TCONS_00027860	merged	Chr6	20477583	20479479	+	565	3	=	Low	20477583-20477773, 20478594-20478631, 20479144-20479479	Csa6M432800.1
1075	TCONS_00027863	merged	Chr6	20491745	20492190	+	236	2	x	Low	20491745-20491920, 20492131-20492190	Csa6M433800.1
1076	TCONS_00027862	merged	Chr6	20477600	20481758	+	788	3	j	Low	20477600-20477773, 20478594-20478631, 20481183-20481758	Csa6M432800.1
1077	TCONS_00021155	merged	Chr5	1489126	1489430	+	305	1	=	Low	1489126-1489430	Csa5M045010.1
1078	TCONS_00021154	merged	Chr5	1480648	1481546	+	873	2	u	Low	1480648-1481262, 1481289-1481546
1079	TCONS_00011381	merged	Chr3	22715290	22719411	+	1136	2	o	Low	22715290-22715817, 22718804-22719411	Csa3M592160.1
1080	TCONS_00015796	merged	Chr3	30717173	30721227	-	271	2	o	Low	30717173-30717221, 30721006-30721227	Csa3M797600.1
1081	TCONS_00015797	merged	Chr3	30721415	30726668	-	493	2	o	Low	30721415-30721782, 30726544-30726668	Csa3M798110.1
1082	TCONS_00026001	merged	Chr6	239836	243536	+	2186	2	u	Low	239836-240104, 241620-243536
1083	TCONS_00033775	merged	Chr7	1127245	1142719	-	535	2	x	Low	1127245-1127261, 1142202-1142719	Csa7M019840.1
1084	TCONS_00015798	merged	Chr3	30721415	30726721	-	541	2	o	Low	30721415-30721648, 30726415-30726721	Csa3M798110.1
1085	TCONS_00033777	merged	Chr7	1145157	1154253	-	475	2	x	Low	1145157-1145384, 1154007-1154253	Csa7M019890.1
1086	TCONS_00017866	merged	Chr4	11411671	11412079	+	224	2	x	Low	11411671-11411814, 11412000-11412079	Csa4M291380.1
1087	TCONS_00017867	merged	Chr4	11419129	11420393	+	538	2	u	Low	11419129-11419381, 11420109-11420393
1088	TCONS_00033170	merged	Chr7	15001705	15003698	+	1535	2	x	Low	15001705-15002715, 15003175-15003698	Csa7M394060.1
1089	TCONS_00003913	merged	Chr1	14672318	14674541	-	704	3	o	Low	14672318-14672339, 14672409-14672631, 14674083-14674541	Csa1M392600.1
1090	TCONS_00015642	merged	Chr3	28939705	28941014	-	599	2	x	Low	28939705-28939869, 28940581-28941014	Csa3M746580.1
1091	TCONS_00003975	merged	Chr1	15420147	15421172	-	1026	1	=	Low	15420147-15421172	Csa1M423130.1
1092	TCONS_00028558	merged	Chr6	26464919	26465696	+	518	2	x	Low	26464919-26465327, 26465588-26465696	Csa6M511860.1
1093	TCONS_00003977	merged	Chr1	15491899	15496816	-	4798	2	x	Low	15491899-15492957, 15493078-15496816	Csa1M423210.1
1094	TCONS_00003970	merged	Chr1	15342178	15343445	-	927	2	x	Low	15342178-15342319, 15342661-15343445	Csa1M422990.1
1095	TCONS_00011766	merged	Chr3	26994900	26997012	+	1879	3	x	Low	26994900-26995322, 26995534-26995844, 26995868-26997012	Csa3M710870.2
1096	TCONS_00031859	merged	Chr6	27675140	27676353	-	611	2	u	Low	27675140-27675467, 27676071-27676353
1097	TCONS_00031858	merged	Chr6	27675140	27676353	-	622	2	u	Low	27675140-27675478, 27676071-27676353
1098	TCONS_00015425	merged	Chr3	27462694	27465421	-	2636	2	j	Low	27462694-27463068, 27463161-27465421	Csa3M731020.1
1099	TCONS_00027917	merged	Chr6	20883536	20884086	+	465	2	u	Low	20883536-20883672, 20883759-20884086
1100	TCONS_00027911	merged	Chr6	20844655	20854848	+	1459	2	x	Low	20844655-20845624, 20854360-20854848	Csa6M445770.1
1101	TCONS_00020339	merged	Chr4	14795727	14796375	-	555	2	x	Low	14795727-14796123, 14796218-14796375	Csa4M363990.1
1102	TCONS_00027913	merged	Chr6	20849447	20854848	+	1363	2	x	Low	20849447-20850415, 20854455-20854848	Csa6M445770.1
1103	TCONS_00027912	merged	Chr6	20844755	20854848	+	1359	3	x	Low	20844755-20845624, 20850321-20850415, 20854455-20854848	Csa6M445770.1
1104	TCONS_00011165	merged	Chr3	18453680	18454435	+	609	2	o	Low	18453680-18454117, 18454265-18454435	Csa3M362650.1
1105	TCONS_00011164	merged	Chr3	18449295	18452095	+	1098	2	u	Low	18449295-18449750, 18451454-18452095
1106	TCONS_00011163	merged	Chr3	18449160	18454435	+	762	2	o	Low	18449160-18449750, 18454265-18454435	Csa3M362650.1
1107	TCONS_00011162	merged	Chr3	18449160	18452095	+	1281	2	u	Low	18449160-18449750, 18451406-18452095
1108	TCONS_00030850	merged	Chr6	19977890	19979161	-	1173	2	x	Low	19977890-19978441, 19978541-19979161	Csa6M425790.1
1109	TCONS_00030851	merged	Chr6	19977890	19979307	-	1341	2	x	Low	19977890-19978526, 19978604-19979307	Csa6M425790.1
1110	TCONS_00030853	merged	Chr6	19989886	19992253	-	936	3	j	Low	19989886-19990464, 19990635-19990855, 19992118-19992253	Csa6M425830.1
1111	TCONS_00030854	merged	Chr6	19989886	19992305	-	767	2	j	Low	19989886-19990464, 19992118-19992305	Csa6M425830.1
1112	TCONS_00023586	merged	Chr5	1354000	1381793	-	205	2	u	Low	1354000-1354011, 1381601-1381793
1113	TCONS_00011898	merged	Chr3	27936158	27938434	+	1290	2	x	Low	27936158-27936379, 27937367-27938434	Csa3M733930.1
1114	TCONS_00029951	merged	Chr6	10360183	10362040	-	1575	2	x	Low	10360183-10360541, 10360825-10362040	Csa6M148290.1
1115	TCONS_00029957	merged	Chr6	10376779	10380825	-	2636	4	j	Low	10376779-10377204, 10377283-10377384, 10378643-10379808, 10379884-10380825	Csa6M148310.1
1116	TCONS_00023583	merged	Chr5	1263166	1310429	-	314	2	o	Low	1263166-1263366, 1310317-1310429	Csa5M037000.1
1117	TCONS_00029955	merged	Chr6	10376779	10380703	-	1623	5	j	Low	10376779-10377204, 10377283-10377384, 10378643-10378772, 10379664-10379808, 10379884-10380703	Csa6M148310.1
1118	TCONS_00029954	merged	Chr6	10376779	10380551	-	1388	5	j	Low	10376779-10377204, 10377283-10377384, 10378643-10378716, 10379691-10379808, 10379884-10380551	Csa6M148310.1
1119	TCONS_00032584	merged	Chr7	5217298	5217890	+	334	2	x	Low	5217298-5217530, 5217790-5217890	Csa7M075560.1
1120	TCONS_00002956	merged	Chr1	3580449	3581567	-	511	3	=	Low	3580449-3580789, 3581310-3581371, 3581460-3581567	Csa1M033240.1
1121	TCONS_00029958	merged	Chr6	10376779	10380836	-	1804	4	j	Low	10376779-10377204, 10377283-10377384, 10378643-10378772, 10379691-10380836	Csa6M148310.1
1122	TCONS_00032580	merged	Chr7	5217198	5221646	+	2308	2	x	Low	5217198-5217530, 5219672-5221646	Csa7M075570.1
1123	TCONS_00032581	merged	Chr7	5217198	5221646	+	3657	2	x	Low	5217198-5218879, 5219672-5221646	Csa7M075570.1
1124	TCONS_00032582	merged	Chr7	5217297	5221646	+	3138	2	x	Low	5217297-5217530, 5218743-5221646	Csa7M075570.1
1125	TCONS_00032583	merged	Chr7	5217297	5221646	+	3397	2	x	Low	5217297-5217789, 5218743-5221646	Csa7M075570.1
1126	TCONS_00023748	merged	Chr5	3628347	3628556	-	210	1	=	Low	3628347-3628556	Csa5M139550.1
1127	TCONS_00030989	merged	Chr6	21046645	21052197	-	579	2	u	Low	21046645-21047118, 21052093-21052197
1128	TCONS_00026512	merged	Chr6	5394850	5395659	+	488	2	u	Low	5394850-5394923, 5395246-5395659
1129	TCONS_00026511	merged	Chr6	5392284	5392718	+	348	2	j	Low	5392284-5392591, 5392679-5392718	Csa6M079230.1
1130	TCONS_00023743	merged	Chr5	3584570	3588000	-	711	3	j	Low	3584570-3584922, 3585454-3585617, 3587807-3588000	Csa5M139480.1
1131	TCONS_00026518	merged	Chr6	5480775	5482456	+	831	2	=	Low	5480775-5480929, 5481781-5482456	Csa6M080400.1
1132	TCONS_00003840	merged	Chr1	13205218	13206398	-	815	3	x	Low	13205218-13205800, 13205923-13206057, 13206302-13206398	Csa1M277450.1
1133	TCONS_00030719	merged	Chr6	18807012	18810841	-	703	2	x	Low	18807012-18807301, 18810429-18810841	Csa6M409360.1
1134	TCONS_00016389	merged	Chr3	36832606	36833684	-	1025	2	x	Low	36832606-36832888, 36832943-36833684	Csa3M878190.1
1135	TCONS_00020200	merged	Chr4	13069715	13072025	-	2226	2	u	Low	13069715-13071816, 13071902-13072025
1136	TCONS_00011300	merged	Chr3	21567805	21578230	+	1963	5	j	Low	21567805-21567946, 21568029-21568170, 21568343-21568548, 21569698-21569906, 21576967-21578230	Csa3M523080.1
1137	TCONS_00021338	merged	Chr5	3711910	3716134	+	572	2	o	Low	3711910-3712328, 3715982-3716134	Csa5M139750.1
1138	TCONS_00007152	merged	Chr2	20703539	20707201	+	400	3	=	Low	20703539-20703589, 20704176-20704303, 20706981-20707201	Csa2M403690.1
1139	TCONS_00020205	merged	Chr4	13090333	13091586	-	887	2	j	Low	13090333-13090624, 13090992-13091586	Csa4M314440.1
1140	TCONS_00008099	merged	Chr2	10225204	10225813	-	590	2	x	Low	10225204-10225441, 10225462-10225813	Csa2M190740.1
1141	TCONS_00008098	merged	Chr2	10203906	10205974	-	1540	4	=	Low	10203906-10205117, 10205217-10205306, 10205401-10205527, 10205864-10205974	Csa2M185730.2
1142	TCONS_00011309	merged	Chr3	21632350	21632731	+	249	2	u	Low	21632350-21632488, 21632622-21632731
1143	TCONS_00000081	merged	Chr1	586303	586775	+	473	1	=	Low	586303-586775	Csa1M003500.1
1144	TCONS_00015332	merged	Chr3	26792815	26794552	-	285	2	=	Low	26792815-26792838, 26794292-26794552	Csa3M710180.1
1145	TCONS_00021337	merged	Chr5	3711480	3716134	+	1002	2	o	Low	3711480-3712072, 3715726-3716134	Csa5M139750.1
1146	TCONS_00000085	merged	Chr1	619089	620374	+	769	2	x	Low	619089-619221, 619739-620374	Csa1M004060.1
1147	TCONS_00015336	merged	Chr3	26841791	26843185	-	1395	1	=	Low	26841791-26843185	Csa3M710730.1
1148	TCONS_00008090	merged	Chr2	10095230	10096424	-	763	4	x	Low	10095230-10095362, 10095471-10095602, 10095819-10095851, 10095960-10096424	Csa2M176700.1
1149	TCONS_00030213	merged	Chr6	13546651	13547326	-	259	2	x	Low	13546651-13546896, 13547314-13547326	Csa6M238640.1
1150	TCONS_00025429	merged	Chr5	23337932	23338712	-	691	2	x	Low	23337932-23338480, 23338571-23338712	Csa5M608250.1
1151	TCONS_00026782	merged	Chr6	8921531	8930273	+	1412	2	x	Low	8921531-8922417, 8929749-8930273	Csa6M127480.1
1152	TCONS_00024915	merged	Chr5	18421004	18423285	-	630	3	=	Low	18421004-18421332, 18422853-18422975, 18423108-18423285	Csa5M523040.1
1153	TCONS_00011097	merged	Chr3	17232001	17235481	+	703	2	u	Low	17232001-17232334, 17235113-17235481
1154	TCONS_00022342	merged	Chr5	17112536	17114134	+	1155	2	i	Low	17112536-17112778, 17113223-17114134	Csa5M488770.1
1155	TCONS_00010542	merged	Chr3	9856020	9858267	+	2056	3	=	Low	9856020-9856729, 9856836-9856985, 9857072-9858267	Csa3M146560.1
1156	TCONS_00034201	merged	Chr7	5059769	5064294	-	934	3	j	Low	5059769-5060241, 5063584-5063649, 5063900-5064294	Csa7M074290.1
1157	TCONS_00034200	merged	Chr7	5059769	5064294	-	868	2	j	Low	5059769-5060241, 5063900-5064294	Csa7M074290.1
1158	TCONS_00025424	merged	Chr5	23285347	23287306	-	1281	4	=	Low	23285347-23286210, 23286738-23286866, 23286935-23287058, 23287143-23287306	Csa5M608180.1
1159	TCONS_00003165	merged	Chr1	5009323	5012559	-	2931	4	j	Low	5009323-5011355, 5011450-5011597, 5011686-5011819, 5011944-5012559	Csa1M045560.1
1160	TCONS_00004431	merged	Chr1	20853330	20856206	-	1612	2	x	Low	20853330-20854471, 20855737-20856206	Csa1M569200.1
1161	TCONS_00029434	merged	Chr6	4966868	4971544	-	2850	4	j	Low	4966868-4968325, 4968413-4968821, 4969352-4969688, 4970899-4971544	Csa6M074570.1
1162	TCONS_00022186	merged	Chr5	13936127	13936390	+	264	1	=	Low	13936127-13936390	Csa5M374750.1
1163	TCONS_00035543	merged	Scaffold000200	4695	6792	-	1043	4	x	Low	4695-4960, 5807-5844, 5972-6059, 6142-6792	CsaUNM029280.1
1164	TCONS_00002827	merged	Chr1	2494711	2495515	-	511	2	u	Low	2494711-2494804, 2495099-2495515
1165	TCONS_00022481	merged	Chr5	18616110	18619055	+	2004	4	j	Low	18616110-18616337, 18616981-18617204, 18617434-18618655, 18618726-18619055	Csa5M524790.1
1166	TCONS_00008704	merged	Chr2	16655878	16656184	-	307	1	=	Low	16655878-16656184	Csa2M355010.1
1167	TCONS_00027487	merged	Chr6	16731710	16735506	+	3513	2	x	Low	16731710-16732187, 16732472-16735506	Csa6M366480.1
1168	TCONS_00025357	merged	Chr5	22699024	22700352	-	1152	2	x	Low	22699024-22699735, 22699913-22700352	Csa5M605110.1
1169	TCONS_00002777	merged	Chr1	2133771	2135969	-	774	2	u	Low	2133771-2134422, 2135848-2135969
1170	TCONS_00003351	merged	Chr1	6589797	6590399	-	603	1	=	Low	6589797-6590399	Csa1M062340.1
1171	TCONS_00025358	merged	Chr5	22699024	22700381	-	1309	2	x	Low	22699024-22699731, 22699781-22700381	Csa5M605110.1
1172	TCONS_00024504	merged	Chr5	13013174	13014832	-	804	3	u	Low	13013174-13013325, 13014090-13014130, 13014222-13014832
1173	TCONS_00004650	merged	Chr1	22703901	22705082	-	1035	2	=	Low	22703901-22704363, 22704511-22705082	Csa1M597720.1
1174	TCONS_00035544	merged	Scaffold000200	4695	6799	-	924	2	x	Low	4695-4960, 6142-6799	CsaUNM029280.1
1175	TCONS_00029405	merged	Chr6	4757920	4758729	-	720	2	=	Low	4757920-4758302, 4758393-4758729	Csa6M067370.1
1176	TCONS_00027644	merged	Chr6	18614285	18615124	+	759	2	x	Low	18614285-18614715, 18614797-18615124	Csa6M407650.1
1177	TCONS_00014346	merged	Chr3	10969300	10972761	-	1877	4	j	Low	10969300-10970085, 10970807-10971696, 10971875-10971937, 10972624-10972761	Csa3M166200.1
1178	TCONS_00029401	merged	Chr6	4755240	4758729	-	815	3	j	Low	4755240-4755586, 4758172-4758302, 4758393-4758729	Csa6M067370.2
1179	TCONS_00035547	merged	Scaffold000205	4607	9127	-	3394	2	x	Low	4607-7389, 8517-9127	CsaUNM033710.1
1180	TCONS_00027643	merged	Chr6	18582100	18583443	+	417	2	u	Low	18582100-18582172, 18583100-18583443
1181	TCONS_00031920	merged	Chr6	28325990	28328807	-	967	4	j	Low	28325990-28326511, 28326695-28326884, 28328127-28328236, 28328663-28328807	Csa6M525250.1
1182	TCONS_00011543	merged	Chr3	24578138	24583163	+	2832	5	j	Low	24578138-24578422, 24578515-24578566, 24578655-24580604, 24580966-24581068, 24582722-24583163	Csa3M633280.1
1183	TCONS_00014078	merged	Chr3	8808436	8809571	-	986	2	x	Low	8808436-8808999, 8809150-8809571	Csa3M133890.1
1184	TCONS_00035546	merged	Scaffold000205	3834	9023	-	548	2	x	Low	3834-3874, 8517-9023	CsaUNM033710.1
1185	TCONS_00011546	merged	Chr3	24578147	24583163	+	1078	4	j	Low	24578147-24578566, 24580492-24580604, 24580966-24581068, 24582722-24583163	Csa3M633280.1
1186	TCONS_00011545	merged	Chr3	24578147	24583163	+	1977	5	j	Low	24578147-24578566, 24578655-24578708, 24579647-24580604, 24580966-24581068, 24582722-24583163	Csa3M633280.1
1187	TCONS_00027877	merged	Chr6	20649965	20651779	+	461	3	=	Low	20649965-20650160, 20650250-20650469, 20651735-20651779	Csa6M444970.1
1188	TCONS_00021427	merged	Chr5	4573677	4574428	+	605	2	x	Low	4573677-4573992, 4574140-4574428	Csa5M150450.1
1189	TCONS_00021426	merged	Chr5	4570264	4572900	+	1869	4	j	Low	4570264-4571044, 4571171-4571303, 4571587-4572101, 4572461-4572900	Csa5M150440.1
1190	TCONS_00021425	merged	Chr5	4570264	4572900	+	1420	4	j	Low	4570264-4571044, 4571171-4571303, 4572036-4572101, 4572461-4572900	Csa5M150440.1
1191	TCONS_00018891	merged	Chr4	23260019	23262993	+	757	2	x	Low	23260019-23260525, 23262744-23262993	Csa4M665650.1
1192	TCONS_00024352	merged	Chr5	9759347	9761626	-	1776	3	x	Low	9759347-9760398, 9760790-9760910, 9761024-9761626	Csa5M218240.1
1193	TCONS_00024353	merged	Chr5	9760499	9761626	-	1015	2	x	Low	9760499-9760910, 9761024-9761626	Csa5M218240.1
1194	TCONS_00024351	merged	Chr5	9756022	9761626	-	801	3	x	Low	9756022-9756098, 9760790-9760910, 9761024-9761626	Csa5M218230.1
1195	TCONS_00021429	merged	Chr5	4573682	4574428	+	696	2	x	Low	4573682-4573992, 4574044-4574428	Csa5M150450.1
1196	TCONS_00021428	merged	Chr5	4573677	4574428	+	653	2	x	Low	4573677-4573992, 4574092-4574428	Csa5M150450.1
1197	TCONS_00022237	merged	Chr5	15202276	15248329	+	243	2	o	Low	15202276-15202290, 15248102-15248329	Csa5M420360.1
1198	TCONS_00032963	merged	Chr7	12328780	12331401	+	1246	2	x	Low	12328780-12329511, 12330888-12331401	Csa7M341230.1
1199	TCONS_00008419	merged	Chr2	14110759	14113459	-	397	3	j	Low	14110759-14110791, 14111881-14112129, 14113345-14113459	Csa2M297140.1
1200	TCONS_00022233	merged	Chr5	15122716	15131963	+	501	4	o	Low	15122716-15122940, 15123249-15123296, 15128368-15128398, 15131767-15131963	Csa5M419280.1
1201	TCONS_00025510	merged	Chr5	23914079	23918124	-	2229	6	j	Low	23914079-23914532, 23914620-23915966, 23916318-23916367, 23916466-23916536, 23916635-23916755, 23917939-23918124	Csa5M611650.2
1202	TCONS_00004236	merged	Chr1	18688593	18691508	-	1183	2	x	Low	18688593-18689466, 18691200-18691508	Csa1M531190.1
1203	TCONS_00004235	merged	Chr1	18670191	18671291	-	1011	2	x	Low	18670191-18670511, 18670602-18671291	Csa1M530670.1
1204	TCONS_00033980	merged	Chr7	3323177	3325269	-	1955	2	x	Low	3323177-3324571, 3324710-3325269	Csa7M056470.1
1205	TCONS_00022239	merged	Chr5	15244311	15249344	+	1090	2	u	Low	15244311-15244942, 15248887-15249344
1206	TCONS_00022238	merged	Chr5	15244278	15249344	+	1101	2	u	Low	15244278-15244942, 15248909-15249344
1207	TCONS_00026845	merged	Chr6	9552754	9554321	+	363	2	x	Low	9552754-9553065, 9554271-9554321	Csa6M136540.1
1208	TCONS_00007458	merged	Chr2	1201345	1202143	-	693	2	x	Low	1201345-1201858, 1201965-1202143	Csa2M006790.1
1209	TCONS_00028860	merged	Chr6	28651594	28659674	+	6286	5	x	Low	28651594-28652174, 28653615-28656101, 28656171-28658416, 28658526-28658677, 28658855-28659674	Csa6M526260.1
1210	TCONS_00006108	merged	Chr2	12187969	12192038	+	675	3	j	Low	12187969-12188055, 12188348-12188544, 12191648-12192038	Csa2M249800.1
1211	TCONS_00007457	merged	Chr2	1192725	1193448	-	610	2	x	Low	1192725-1192908, 1193023-1193448	Csa2M006290.1
1212	TCONS_00002174	merged	Chr1	23382503	23384934	+	2309	2	x	Low	23382503-23383740, 23383864-23384934	Csa1M601520.1
1213	TCONS_00010457	merged	Chr3	8993126	8998291	+	332	2	x	Low	8993126-8993188, 8998023-8998291	Csa3M134760.1
1214	TCONS_00003774	merged	Chr1	12463525	12464286	-	681	2	x	Low	12463525-12463907, 12463989-12464286	Csa1M250150.1
1215	TCONS_00010454	merged	Chr3	8984126	8986172	+	1600	3	j	Low	8984126-8984225, 8984501-8985552, 8985725-8986172	Csa3M134730.1
1216	TCONS_00007297	merged	Chr2	22802260	22802493	+	234	1	=	Low	22802260-22802493	Csa2M435450.1
1217	TCONS_00007292	merged	Chr2	22718164	22719163	+	976	2	x	Low	22718164-22718932, 22718957-22719163	Csa2M433410.1
1218	TCONS_00007293	merged	Chr2	22718520	22719163	+	452	2	x	Low	22718520-22718768, 22718961-22719163	Csa2M433410.1
1219	TCONS_00029532	merged	Chr6	5743193	5745693	-	820	3	=	Low	5743193-5743663, 5744608-5744764, 5745502-5745693	Csa6M087710.1
1220	TCONS_00030061	merged	Chr6	11549998	11603386	-	1543	2	x	Low	11549998-11551013, 11602860-11603386	Csa6M176420.2
1221	TCONS_00018950	merged	Chr4	196641	197468	-	323	2	x	Low	196641-196882, 197388-197468	Csa4M000850.1
1222	TCONS_00014345	merged	Chr3	10969300	10972761	-	2943	2	j	Low	10969300-10969497, 10970017-10972761	Csa3M166200.1
1223	TCONS_00032641	merged	Chr7	6525827	6529753	+	727	4	u	Low	6525827-6526153, 6526304-6526389, 6528876-6528956, 6529521-6529753
1224	TCONS_00003289	merged	Chr1	6063743	6064352	-	610	1	=	Low	6063743-6064352	Csa1M051690.1
1225	TCONS_00024779	merged	Chr5	17377785	17378659	-	875	1	=	Low	17377785-17378659	Csa5M494420.1
1226	TCONS_00032640	merged	Chr7	6525825	6529753	+	796	5	u	Low	6525825-6526153, 6526304-6526389, 6527110-6527176, 6528876-6528956, 6529521-6529753
1227	TCONS_00015337	merged	Chr3	26841791	26843426	-	721	2	=	Low	26841791-26842345, 26843261-26843426	Csa3M710730.2
1228	TCONS_00018792	merged	Chr4	22547875	22556991	+	754	3	x	Low	22547875-22548146, 22549907-22550133, 22556737-22556991	Csa4M651950.1
1229	TCONS_00001393	merged	Chr1	14244484	14248511	+	3817	2	j	Low	14244484-14247825, 14248037-14248511	Csa1M366970.1
1230	TCONS_00014678	merged	Chr3	15149621	15155952	-	1419	5	j	Low	15149621-15149897, 15149996-15150528, 15154772-15155050, 15155489-15155583, 15155718-15155952	Csa3M234020.1
1231	TCONS_00024005	merged	Chr5	6158856	6160926	-	679	2	x	Low	6158856-6158987, 6160380-6160926	Csa5M162580.1
1232	TCONS_00006070	merged	Chr2	11868761	11870013	+	454	2	=	Low	11868761-11868872, 11869672-11870013	Csa2M245500.1
1233	TCONS_00028262	merged	Chr6	24540158	24552709	+	1619	2	x	Low	24540158-24541632, 24552566-24552709	Csa6M497890.1
1234	TCONS_00028260	merged	Chr6	24540158	24552709	+	1619	2	x	Low	24540158-24541402, 24552336-24552709	Csa6M497890.1
1235	TCONS_00027268	merged	Chr6	14513565	14519256	+	3178	2	u	Low	14513565-14515665, 14518180-14519256
1236	TCONS_00002002	merged	Chr1	21748561	21749875	+	1158	3	j	Low	21748561-21748709, 21748788-21748967, 21749047-21749875	Csa1M575000.1
1237	TCONS_00028595	merged	Chr6	26766657	26768299	+	902	3	x	Low	26766657-26766904, 26766962-26767360, 26768045-26768299	Csa6M514920.1
1238	TCONS_00002000	merged	Chr1	21728142	21732167	+	315	2	u	Low	21728142-21728267, 21731979-21732167
1239	TCONS_00028597	merged	Chr6	26766663	26768299	+	953	3	x	Low	26766663-26766911, 26767140-26767588, 26768045-26768299	Csa6M514920.1
1240	TCONS_00002550	merged	Chr1	641132	670651	-	274	2	o	Low	641132-641393, 670640-670651	Csa1M004120.1
1241	TCONS_00028599	merged	Chr6	26766666	26768299	+	1121	3	x	Low	26766666-26766904, 26766962-26767588, 26768045-26768299	Csa6M514920.1
1242	TCONS_00027261	merged	Chr6	14408561	14409051	+	491	1	=	Low	14408561-14409051	Csa6M302120.1
1243	TCONS_00023909	merged	Chr5	5164847	5166992	-	1429	2	x	Low	5164847-5165211, 5165929-5166992	Csa5M154760.1
1244	TCONS_00002008	merged	Chr1	21829881	21833930	+	1870	2	u	Low	21829881-21830339, 21832520-21833930
1245	TCONS_00013597	merged	Chr3	4007313	4013952	-	3092	2	x	Low	4007313-4010080, 4013629-4013952	Csa3M076020.1
1246	TCONS_00026992	merged	Chr6	10953018	10955058	+	1990	2	j	Low	10953018-10954263, 10954315-10955058	Csa6M155530.1
1247	TCONS_00008071	merged	Chr2	9988747	9989929	-	702	2	x	Low	9988747-9989089, 9989571-9989929	Csa2M174150.1
1248	TCONS_00013807	merged	Chr3	6846395	6847065	-	584	2	u	Low	6846395-6846639, 6846727-6847065
1249	TCONS_00033255	merged	Chr7	15707771	15708580	+	719	2	x	Low	15707771-15708418, 15708510-15708580	Csa7M407620.1
1250	TCONS_00008236	merged	Chr2	11944747	11948847	-	1682	4	j	Low	11944747-11945832, 11947460-11947530, 11948058-11948228, 11948494-11948847	Csa2M247050.1
1251	TCONS_00035343	merged	Chr7	18739745	18744085	-	706	2	u	Low	18739745-18740226, 18743862-18744085
1252	TCONS_00035342	merged	Chr7	18739745	18744085	-	814	3	u	Low	18739745-18740226, 18742815-18742922, 18743862-18744085
1253	TCONS_00035341	merged	Chr7	18726005	18736911	-	533	2	x	Low	18726005-18726020, 18736395-18736911	Csa7M450800.1
1254	TCONS_00030190	merged	Chr6	13025262	13025952	-	691	1	=	Low	13025262-13025952	Csa6M217470.1
1255	TCONS_00030195	merged	Chr6	13098557	13103928	-	817	2	x	Low	13098557-13099104, 13103660-13103928	Csa6M223490.1
1256	TCONS_00014898	merged	Chr3	19627711	19637302	-	4814	3	u	Low	19627711-19631516, 19631623-19631899, 19636572-19637302
1257	TCONS_00022496	merged	Chr5	18862214	18873199	+	734	4	j	Low	18862214-18862439, 18866226-18866383, 18872258-18872371, 18872964-18873199	Csa5M529450.1
1258	TCONS_00014896	merged	Chr3	19625049	19637340	-	1257	2	u	Low	19625049-19625536, 19636572-19637340
1259	TCONS_00030198	merged	Chr6	13098557	13104117	-	999	3	x	Low	13098557-13099104, 13099231-13099506, 13103943-13104117	Csa6M223490.1
1260	TCONS_00014895	merged	Chr3	19625049	19637315	-	1283	3	u	Low	19625049-19625536, 19626962-19627012, 19636572-19637315
1261	TCONS_00014892	merged	Chr3	19625049	19637301	-	1632	5	u	Low	19625049-19625536, 19626962-19627012, 19631444-19631516, 19631613-19631902, 19636572-19637301
1262	TCONS_00017763	merged	Chr4	10639218	10642459	+	787	3	x	Low	10639218-10639352, 10639512-10639638, 10641935-10642459	Csa4M269130.1
1263	TCONS_00014890	merged	Chr3	19625049	19627616	-	865	3	u	Low	19625049-19625536, 19626962-19627012, 19627291-19627616
1264	TCONS_00008074	merged	Chr2	10051376	10055093	-	590	2	x	Low	10051376-10051818, 10054947-10055093	Csa2M176170.1
1265	TCONS_00001920	merged	Chr1	20956384	20958737	+	1453	2	j	Low	20956384-20957246, 20958148-20958737	Csa1M569400.1
1266	TCONS_00001921	merged	Chr1	20956384	20958737	+	962	3	j	Low	20956384-20956578, 20957070-20957246, 20958148-20958737	Csa1M569400.1
1267	TCONS_00017762	merged	Chr4	10639218	10642459	+	2017	4	x	Low	10639218-10639352, 10639512-10640683, 10640786-10640916, 10641881-10642459	Csa4M269130.1
1268	TCONS_00006253	merged	Chr2	13738017	13739505	+	1366	2	x	Low	13738017-13738546, 13738670-13739505	Csa2M287190.1
1269	TCONS_00001256	merged	Chr1	12214898	12219858	+	1569	5	u	Low	12214898-12215134, 12217213-12217598, 12218744-12218880, 12218970-12219200, 12219281-12219858
1270	TCONS_00032387	merged	Chr7	3325423	3327723	+	1577	2	x	Low	3325423-3325804, 3326529-3327723	Csa7M056480.1
1271	TCONS_00032104	merged	Chr7	862413	865934	+	1106	6	j	Low	862413-862656, 863038-863107, 864469-864531, 864624-864724, 864802-864947, 865453-865934	Csa7M014540.1
1272	TCONS_00032105	merged	Chr7	862435	867561	+	1376	8	j	Low	862435-862656, 863038-863107, 864469-864531, 864624-864724, 864802-865048, 865209-865290, 865453-865604, 867123-867561	Csa7M014540.1
1273	TCONS_00004240	merged	Chr1	18745135	18748365	-	249	2	=	Low	18745135-18745307, 18748290-18748365	Csa1M532220.1
1274	TCONS_00004241	merged	Chr1	18756085	18756419	-	248	2	=	Low	18756085-18756224, 18756312-18756419	Csa1M532240.1
1275	TCONS_00016729	merged	Chr4	125544	180204	+	665	3	o	Low	125544-125565, 174534-174655, 179684-180204	Csa4M000700.1
1276	TCONS_00031138	merged	Chr6	22457473	22457951	-	303	2	x	Low	22457473-22457724, 22457901-22457951	Csa6M485140.1
1277	TCONS_00035122	merged	Chr7	16998807	17000475	-	620	2	=	Low	16998807-16999108, 17000158-17000475	Csa7M431950.2
1278	TCONS_00035121	merged	Chr7	16996881	17000418	-	653	3	j	Low	16996881-16997200, 16999037-16999108, 17000158-17000418	Csa7M431950.1
1279	TCONS_00028663	merged	Chr6	27153594	27157254	+	1203	5	=	Low	27153594-27153786, 27155134-27155284, 27155395-27155461, 27155553-27155787, 27156698-27157254	Csa6M517250.1
1280	TCONS_00030445	merged	Chr6	15689715	15689915	-	201	1	=	Low	15689715-15689915	Csa6M344810.1
1281	TCONS_00024586	merged	Chr5	14397386	14398240	-	855	1	=	Low	14397386-14398240	Csa5M387980.1
1282	TCONS_00001499	merged	Chr1	15754322	15759720	+	5345	2	x	Low	15754322-15759566, 15759621-15759720	Csa1M426960.1
1283	TCONS_00035653	merged	Scaffold000690	1	984	-	802	2	u	Low	1-274, 457-984
1284	TCONS_00035655	merged	Scaffold000701	102	976	+	619	2	u	Low	102-478, 735-976
1285	TCONS_00014475	merged	Chr3	12395602	12397599	-	1964	2	x	Low	12395602-12396692, 12396727-12397599	Csa3M180310.1
1286	TCONS_00014479	merged	Chr3	12442850	12443532	-	659	2	x	Low	12442850-12443271, 12443296-12443532	Csa3M180360.1
1287	TCONS_00017499	merged	Chr4	6127569	6139346	+	616	2	x	Low	6127569-6127717, 6138880-6139346	Csa4M093000.1
1288	TCONS_00033341	merged	Chr7	16248899	16250024	+	909	2	x	Low	16248899-16249323, 16249541-16250024	Csa7M420890.1
1289	TCONS_00001495	merged	Chr1	15718182	15719846	+	1542	2	x	Low	15718182-15719541, 15719665-15719846	Csa1M425940.1
1290	TCONS_00017492	merged	Chr4	6076297	6076659	+	339	2	i	Low	6076297-6076399, 6076424-6076659	Csa4M092950.2
1291	TCONS_00023008	merged	Chr5	23547149	23576658	+	1388	2	o	Low	23547149-23548523, 23576646-23576658	Csa5M609610.1
1292	TCONS_00033349	merged	Chr7	16318375	16319195	+	821	1	=	Low	16318375-16319195	Csa7M426490.1
1293	TCONS_00006498	merged	Chr2	15723562	15724564	+	434	2	j	Low	15723562-15723630, 15724200-15724564	Csa2M348850.1
1294	TCONS_00027074	merged	Chr6	12021784	12068048	+	900	2	o	Low	12021784-12021796, 12067162-12068048	Csa6M185830.1
1295	TCONS_00006655	merged	Chr2	16905165	16906531	+	728	2	o	Low	16905165-16905648, 16906288-16906531	Csa2M358880.1
1296	TCONS_00006654	merged	Chr2	16905159	16906531	+	730	2	o	Low	16905159-16905644, 16906288-16906531	Csa2M358880.1
1297	TCONS_00013790	merged	Chr3	6787303	6789875	-	1422	3	x	Low	6787303-6787992, 6789010-6789644, 6789779-6789875	Csa3M119600.1
1298	TCONS_00013791	merged	Chr3	6787303	6789875	-	2378	2	x	Low	6787303-6789209, 6789405-6789875	Csa3M119600.1
1299	TCONS_00006651	merged	Chr2	16897481	16898097	+	617	1	=	Low	16897481-16898097	Csa2M358860.1
1300	TCONS_00006650	merged	Chr2	16893005	16917574	+	622	2	o	Low	16893005-16893104, 16917053-16917574	Csa2M357860.1
1301	TCONS_00009546	merged	Chr3	929663	930538	+	747	2	x	Low	929663-929913, 930043-930538	Csa3M008320.1
1302	TCONS_00027500	merged	Chr6	16849208	16849974	+	733	2	x	Low	16849208-16849469, 16849504-16849974	Csa6M367150.1
1303	TCONS_00028694	merged	Chr6	27526351	27526584	+	234	1	=	Low	27526351-27526584	Csa6M518900.1
1304	TCONS_00013550	merged	Chr3	3397187	3400301	-	844	4	j	Low	3397187-3397275, 3397457-3397915, 3398903-3399082, 3400186-3400301	Csa3M047910.1
1305	TCONS_00009600	merged	Chr3	1125427	1131947	+	426	2	o	Low	1125427-1125508, 1131604-1131947	Csa3M011070.1
1306	TCONS_00015926	merged	Chr3	31730455	31730808	-	250	2	x	Low	31730455-31730589, 31730694-31730808	Csa3M817720.1
1307	TCONS_00009603	merged	Chr3	1171287	1173829	+	588	2	o	Low	1171287-1171761, 1173717-1173829	Csa3M011640.1
1308	TCONS_00024423	merged	Chr5	11065882	11067368	-	483	2	u	Low	11065882-11066294, 11067299-11067368
1309	TCONS_00013778	merged	Chr3	6707863	6714919	-	1376	2	x	Low	6707863-6708327, 6714009-6714919	Csa3M119460.1
1310	TCONS_00019312	merged	Chr4	3212492	3216086	-	2694	3	j	Low	3212492-3214364, 3215121-3215643, 3215789-3216086	Csa4M038680.1
1311	TCONS_00019313	merged	Chr4	3216496	3219995	-	3383	2	u	Low	3216496-3219714, 3219832-3219995
1312	TCONS_00019310	merged	Chr4	3212492	3216086	-	2694	3	j	Low	3212492-3214347, 3215121-3215643, 3215772-3216086	Csa4M038680.1
1313	TCONS_00019311	merged	Chr4	3212492	3216086	-	2677	3	j	Low	3212492-3214347, 3215121-3215643, 3215789-3216086	Csa4M038680.1
1314	TCONS_00019314	merged	Chr4	3216496	3219996	-	3188	3	u	Low	3216496-3218702, 3218913-3219714, 3219818-3219996
1315	TCONS_00019315	merged	Chr4	3216496	3219996	-	3174	3	u	Low	3216496-3218702, 3218913-3219714, 3219832-3219996
1316	TCONS_00003065	merged	Chr1	4327766	4328746	-	826	2	u	Low	4327766-4328065, 4328221-4328746
1317	TCONS_00015670	merged	Chr3	29180386	29224914	-	1740	5	o	Low	29180386-29181062, 29181114-29181328, 29181431-29181592, 29181704-29182374, 29224900-29224914	Csa3M750930.1
1318	TCONS_00001702	merged	Chr1	18337365	18339308	+	405	2	j	Low	18337365-18337552, 18339092-18339308	Csa1M525280.1
1319	TCONS_00009606	merged	Chr3	1184498	1184713	+	216	1	=	Low	1184498-1184713	Csa3M011680.1
1320	TCONS_00017278	merged	Chr4	4202156	4210073	+	1118	4	j	Low	4202156-4202339, 4202856-4202931, 4204343-4204504, 4209378-4210073	Csa4M051400.1
1321	TCONS_00027102	merged	Chr6	12312223	12313693	+	930	2	x	Low	12312223-12313041, 12313583-12313693	Csa6M190240.1
1322	TCONS_00032360	merged	Chr7	3108485	3109454	+	244	2	j	Low	3108485-3108722, 3109449-3109454	Csa7M049190.1
1323	TCONS_00032363	merged	Chr7	3127573	3130691	+	1449	3	u	Low	3127573-3127843, 3128299-3128408, 3129624-3130691
1324	TCONS_00022431	merged	Chr5	18096630	18099925	+	3153	2	x	Low	18096630-18098132, 18098276-18099925	Csa5M517130.1
1325	TCONS_00032365	merged	Chr7	3127598	3130691	+	2639	2	u	Low	3127598-3127843, 3128299-3130691
1326	TCONS_00010977	merged	Chr3	14442263	14465166	+	1054	2	x	Low	14442263-14443240, 14465091-14465166	Csa3M217150.1
1327	TCONS_00010976	merged	Chr3	14442263	14465166	+	1054	2	x	Low	14442263-14443228, 14465079-14465166	Csa3M217150.1
1328	TCONS_00032639	merged	Chr7	6525822	6529753	+	794	5	u	Low	6525822-6526148, 6526304-6526389, 6527110-6527176, 6528876-6528956, 6529521-6529753
1329	TCONS_00025058	merged	Chr5	20457806	20459074	-	692	4	j	Low	20457806-20458130, 20458244-20458310, 20458694-20458786, 20458868-20459074	Csa5M579020.1
1330	TCONS_00031310	merged	Chr6	23937214	23937656	-	405	2	x	Low	23937214-23937445, 23937484-23937656	Csa6M495050.1
1331	TCONS_00003706	merged	Chr1	11213034	11219092	-	1739	3	x	Low	11213034-11213215, 11213617-11214106, 11218026-11219092	Csa1M183590.1
1332	TCONS_00011774	merged	Chr3	27049940	27056825	+	706	2	x	Low	27049940-27050224, 27056405-27056825	Csa3M715370.1
1333	TCONS_00023303	merged	Chr5	26343557	26344208	+	447	3	=	Low	26343557-26343686, 26343798-26343865, 26343960-26344208	Csa5M636600.1
1334	TCONS_00001252	merged	Chr1	12214878	12219858	+	1466	5	u	Low	12214878-12215134, 12217213-12217598, 12218744-12218880, 12218970-12219077, 12219281-12219858
1335	TCONS_00004580	merged	Chr1	22111730	22114275	-	374	2	j	Low	22111730-22111956, 22114129-22114275	Csa1M587470.1
1336	TCONS_00005288	merged	Chr2	1189086	1189558	+	299	2	j	Low	1189086-1189194, 1189369-1189558	Csa2M006280.1
1337	TCONS_00014098	merged	Chr3	8943880	8944719	-	734	2	j	Low	8943880-8944222, 8944329-8944719	Csa3M134650.1
1338	TCONS_00026189	merged	Chr6	2152921	2153475	+	282	2	=	Low	2152921-2153118, 2153392-2153475	Csa6M020170.1
1339	TCONS_00018688	merged	Chr4	22009738	22011577	+	1085	2	o	Low	22009738-22010196, 22010952-22011577	Csa4M646210.1
1340	TCONS_00009137	merged	Chr2	19962970	19964554	-	1492	2	u	Low	19962970-19964186, 19964280-19964554
1341	TCONS_00009136	merged	Chr2	19961235	19964554	-	684	3	u	Low	19961235-19961468, 19964012-19964186, 19964280-19964554
1342	TCONS_00026185	merged	Chr6	2034940	2036345	+	804	2	u	Low	2034940-2035165, 2035768-2036345
1343	TCONS_00020776	merged	Chr4	20983098	20984354	-	1129	2	u	Low	20983098-20983663, 20983792-20984354
1344	TCONS_00030386	merged	Chr6	15109623	15110926	-	1166	2	x	Low	15109623-15110653, 15110792-15110926	Csa6M324830.1
1345	TCONS_00018311	merged	Chr4	17522993	17564346	+	684	3	x	Low	17522993-17523214, 17528963-17529021, 17563944-17564346	Csa4M501830.1
1346	TCONS_00005352	merged	Chr2	1589836	1590619	+	784	1	=	Low	1589836-1590619	Csa2M009330.1
1347	TCONS_00018313	merged	Chr4	17523074	17564346	+	1052	2	x	Low	17523074-17523509, 17563731-17564346	Csa4M501830.1
1348	TCONS_00018312	merged	Chr4	17523005	17545369	+	223	2	x	Low	17523005-17523214, 17545357-17545369	Csa4M501830.1
1349	TCONS_00018314	merged	Chr4	17523719	17540267	+	243	2	x	Low	17523719-17523838, 17540145-17540267	Csa4M501830.1
1350	TCONS_00014788	merged	Chr3	17231921	17235478	-	740	2	u	Low	17231921-17232291, 17235110-17235478
1351	TCONS_00014789	merged	Chr3	17231921	17235478	-	743	2	u	Low	17231921-17232294, 17235110-17235478
1352	TCONS_00010686	merged	Chr3	11208690	11210445	+	1425	3	x	Low	11208690-11209087, 11209223-11209787, 11209984-11210445	Csa3M168940.1
1353	TCONS_00014780	merged	Chr3	17041751	17042135	-	290	2	x	Low	17041751-17041849, 17041945-17042135	Csa3M298580.1
1354	TCONS_00003943	merged	Chr1	15270938	15271968	-	863	3	u	Low	15270938-15271506, 15271611-15271739, 15271804-15271968
1355	TCONS_00003944	merged	Chr1	15270938	15271983	-	868	3	u	Low	15270938-15271506, 15271611-15271729, 15271804-15271983
1356	TCONS_00014787	merged	Chr3	17231921	17235478	-	1862	2	u	Low	17231921-17233413, 17235110-17235478
1357	TCONS_00001250	merged	Chr1	12214876	12219858	+	1082	4	u	Low	12214876-12215134, 12218744-12218880, 12218970-12219077, 12219281-12219858
1358	TCONS_00005918	merged	Chr2	9497156	9498783	+	571	3	=	Low	9497156-9497234, 9497617-9497772, 9498448-9498783	Csa2M169690.1
1359	TCONS_00020302	merged	Chr4	14153115	14156145	-	2513	2	x	Low	14153115-14155280, 14155799-14156145	Csa4M341560.1
1360	TCONS_00027077	merged	Chr6	12066811	12068048	+	1141	2	u	Low	12066811-12066958, 12067056-12068048
1361	TCONS_00031822	merged	Chr6	27404896	27407359	-	419	2	u	Low	27404896-27405079, 27407125-27407359
1362	TCONS_00031823	merged	Chr6	27404896	27407360	-	860	2	u	Low	27404896-27405519, 27407125-27407360
1363	TCONS_00005913	merged	Chr2	9402610	9406325	+	2150	4	o	Low	9402610-9403085, 9404393-9404680, 9404847-9405817, 9405911-9406325	Csa2M166180.1
1364	TCONS_00010150	merged	Chr3	6846386	6852782	+	252	2	u	Low	6846386-6846436, 6852582-6852782
1365	TCONS_00005914	merged	Chr2	9406444	9407066	+	623	1	=	Low	9406444-9407066	Csa2M166190.1
1366	TCONS_00011153	merged	Chr3	18279547	18281499	+	276	2	=	Low	18279547-18279618, 18281296-18281499	Csa3M355040.1
1367	TCONS_00011154	merged	Chr3	18284262	18285592	+	775	2	j	Low	18284262-18284343, 18284900-18285592	Csa3M355050.1
1368	TCONS_00005971	merged	Chr2	10140212	10143742	+	3153	4	u	Low	10140212-10140752, 10140933-10141190, 10141285-10141357, 10141462-10143742
1369	TCONS_00017289	merged	Chr4	4238532	4242770	+	3865	3	x	Low	4238532-4241103, 4241300-4241594, 4241773-4242770	Csa4M051470.1
1370	TCONS_00000866	merged	Chr1	7232342	7232743	+	402	1	=	Low	7232342-7232743	Csa1M071860.1
1371	TCONS_00001251	merged	Chr1	12214878	12219858	+	1203	4	u	Low	12214878-12215134, 12218744-12218880, 12218970-12219200, 12219281-12219858
1372	TCONS_00030848	merged	Chr6	19929786	19931226	-	682	2	x	Low	19929786-19929940, 19930700-19931226	Csa6M425720.1
1373	TCONS_00019132	merged	Chr4	1632625	1633891	-	1003	3	x	Low	1632625-1632838, 1633038-1633316, 1633382-1633891	Csa4M011070.1
1374	TCONS_00019133	merged	Chr4	1632625	1633975	-	1304	2	x	Low	1632625-1633285, 1633333-1633975	Csa4M011070.1
1375	TCONS_00032599	merged	Chr7	5409732	5411479	+	1087	3	u	Low	5409732-5410063, 5410615-5410701, 5410812-5411479
1376	TCONS_00019131	merged	Chr4	1629669	1634052	-	1066	2	x	Low	1629669-1629719, 1633038-1634052	Csa4M011060.1
1377	TCONS_00019134	merged	Chr4	1680430	1682336	-	1018	3	=	Low	1680430-1680992, 1681730-1681886, 1682039-1682336	Csa4M011630.1
1378	TCONS_00018404	merged	Chr4	19298210	19298855	+	522	2	o	Low	19298210-19298370, 19298495-19298855	Csa4M607030.1
1379	TCONS_00019138	merged	Chr4	1746165	1746413	-	249	1	=	Low	1746165-1746413	Csa4M011720.1
1380	TCONS_00004539	merged	Chr1	21775261	21775969	-	709	1	=	Low	21775261-21775969	Csa1M575040.1
1381	TCONS_00023756	merged	Chr5	3647025	3649441	-	1148	3	=	Low	3647025-3647444, 3647812-3648063, 3648966-3649441	Csa5M139580.1
1382	TCONS_00030991	merged	Chr6	21050118	21051972	-	1399	2	u	Low	21050118-21050323, 21050780-21051972
1383	TCONS_00030990	merged	Chr6	21046645	21052197	-	574	2	u	Low	21046645-21047113, 21052093-21052197
1384	TCONS_00011527	merged	Chr3	24526869	24529947	+	1019	3	j	Low	24526869-24527158, 24529138-24529435, 24529517-24529947	Csa3M630240.1
1385	TCONS_00027853	merged	Chr6	20410473	20414584	+	1662	2	o	Low	20410473-20411389, 20413840-20414584	Csa6M431750.1
1386	TCONS_00016532	merged	Chr3	38243742	38250924	-	943	3	x	Low	38243742-38244311, 38250346-38250551, 38250758-38250924	Csa3M893290.1
1387	TCONS_00009955	merged	Chr3	4935988	4936577	+	590	1	=	Low	4935988-4936577	Csa3M099650.1
1388	TCONS_00006590	merged	Chr2	16284470	16285552	+	978	2	x	Low	16284470-16285013, 16285119-16285552	Csa2M352400.1
1389	TCONS_00009956	merged	Chr3	4964710	4966520	+	409	3	j	Low	4964710-4964903, 4965086-4965140, 4966361-4966520	Csa3M099690.1
1390	TCONS_00029980	merged	Chr6	10659352	10661055	-	646	3	=	Low	10659352-10659708, 10659828-10659993, 10660933-10661055	Csa6M151650.1
1391	TCONS_00020216	merged	Chr4	13165401	13166278	-	674	2	u	Low	13165401-13165792, 13165997-13166278
1392	TCONS_00029982	merged	Chr6	10662106	10666961	-	841	3	j	Low	10662106-10662583, 10662690-10662852, 10666762-10666961	Csa6M151660.1
1393	TCONS_00007434	merged	Chr2	1007522	1010689	-	1517	4	=	Low	1007522-1008726, 1010121-1010211, 1010345-1010421, 1010546-1010689	Csa2M006000.1
1394	TCONS_00029986	merged	Chr6	10690232	10694874	-	2024	2	x	Low	10690232-10691002, 10693622-10694874	Csa6M151710.1
1395	TCONS_00005628	merged	Chr2	4120490	4121163	+	490	2	x	Low	4120490-4120512, 4120697-4121163	Csa2M049930.1
1396	TCONS_00026331	merged	Chr6	4081452	4090716	+	1035	9	=	Low	4081452-4081640, 4083548-4083599, 4084384-4084457, 4085367-4085468, 4086105-4086242, 4087250-4087304, 4087990-4088063, 4089842-4089931, 4090456-4090716	Csa6M052740.1
1397	TCONS_00016669	merged	Chr3	39490495	39490743	-	249	1	=	Low	39490495-39490743	Csa3M912330.1
1398	TCONS_00020171	merged	Chr4	12602642	12605922	-	1793	3	x	Low	12602642-12603087, 12604468-12604950, 12605059-12605922	Csa4M308480.2
1399	TCONS_00015328	merged	Chr3	26737947	26738755	-	768	2	o	Low	26737947-26738042, 26738084-26738755	Csa3M706170.1
1400	TCONS_00018540	merged	Chr4	20636105	20683105	+	525	2	o	Low	20636105-20636610, 20683087-20683105	Csa4M631610.1
1401	TCONS_00018541	merged	Chr4	20639276	20640747	+	953	2	x	Low	20639276-20639953, 20640473-20640747	Csa4M631570.1
1402	TCONS_00035503	merged	Scaffold000137	18307	22877	-	656	2	o	Low	18307-18639, 22555-22877	CsaUNM019190.1
1403	TCONS_00030202	merged	Chr6	13184497	13186011	-	723	2	u	Low	13184497-13184665, 13185458-13186011
1404	TCONS_00006591	merged	Chr2	16284711	16285552	+	632	2	x	Low	16284711-16285013, 16285224-16285552	Csa2M352400.1
1405	TCONS_00030207	merged	Chr6	13387453	13390153	-	2558	2	u	Low	13387453-13388555, 13388699-13390153
1406	TCONS_00018547	merged	Chr4	20735294	20736539	+	1213	2	x	Low	20735294-20736355, 20736389-20736539	Csa4M637150.1
1407	TCONS_00008553	merged	Chr2	15521503	15524126	-	2342	3	o	Low	15521503-15522130, 15522267-15522686, 15522833-15524126	Csa2M346600.1
1408	TCONS_00008550	merged	Chr2	15512708	15513566	-	262	2	u	Low	15512708-15512945, 15513543-15513566
1409	TCONS_00008551	merged	Chr2	15512708	15513566	-	668	2	u	Low	15512708-15512945, 15513137-15513566
1410	TCONS_00021185	merged	Chr5	2233144	2236898	+	1451	2	o	Low	2233144-2234416, 2236721-2236898	Csa5M074690.1
1411	TCONS_00008554	merged	Chr2	15522278	15524117	-	556	2	j	Low	15522278-15522686, 15523971-15524117	Csa2M346600.1
1412	TCONS_00032685	merged	Chr7	7559266	7560839	+	984	2	u	Low	7559266-7559286, 7559877-7560839
1413	TCONS_00008395	merged	Chr2	13745471	13746297	-	827	1	=	Low	13745471-13746297	Csa2M292190.1
1414	TCONS_00008397	merged	Chr2	13794912	13796216	-	585	2	x	Low	13794912-13795427, 13796148-13796216	Csa2M292780.1
1415	TCONS_00008393	merged	Chr2	13735284	13736401	-	506	2	=	Low	13735284-13735450, 13736063-13736401	Csa2M287170.1
1416	TCONS_00004887	merged	Chr1	25746577	25749153	-	617	2	u	Low	25746577-25747119, 25749080-25749153
1417	TCONS_00016229	merged	Chr3	34895680	34902648	-	797	2	o	Low	34895680-34896427, 34902600-34902648	Csa3M849980.1
1418	TCONS_00025053	merged	Chr5	20338514	20338750	-	237	1	=	Low	20338514-20338750	Csa5M577390.1
1419	TCONS_00028123	merged	Chr6	23111773	23112430	+	251	2	x	Low	23111773-23111899, 23112307-23112430	Csa6M489900.1
1420	TCONS_00033889	merged	Chr7	2307659	2309980	-	1133	3	=	Low	2307659-2308421, 2309285-2309308, 2309635-2309980	Csa7M041970.1
1421	TCONS_00004518	merged	Chr1	21502535	21504374	-	294	2	u	Low	21502535-21502642, 21504189-21504374
1422	TCONS_00025161	merged	Chr5	21206240	21207126	-	564	2	o	Low	21206240-21206570, 21206894-21207126	Csa5M589930.1
1423	TCONS_00003166	merged	Chr1	5009323	5012559	-	1444	5	=	Low	5009323-5009761, 5011249-5011355, 5011450-5011597, 5011686-5011819, 5011944-5012559	Csa1M045560.1
1424	TCONS_00003164	merged	Chr1	5004123	5005662	-	1389	2	x	Low	5004123-5005428, 5005580-5005662	Csa1M045550.1
1425	TCONS_00029433	merged	Chr6	4966868	4971543	-	2781	4	j	Low	4966868-4968325, 4968413-4968753, 4969352-4969688, 4970899-4971543	Csa6M074570.1
1426	TCONS_00027674	merged	Chr6	18807087	18807907	+	821	1	=	Low	18807087-18807907	Csa6M409360.1
1427	TCONS_00029435	merged	Chr6	4966868	4971544	-	3380	3	j	Low	4966868-4968325, 4968413-4969688, 4970899-4971544	Csa6M074570.1
1428	TCONS_00031487	merged	Chr6	25156055	25158851	-	1378	3	u	Low	25156055-25156384, 25157720-25157937, 25158022-25158851
1429	TCONS_00020102	merged	Chr4	12014514	12017328	-	1862	3	j	Low	12014514-12015549, 12015814-12016442, 12017132-12017328	Csa4M296180.1
1430	TCONS_00020101	merged	Chr4	12014514	12017328	-	2330	4	j	Low	12014514-12015549, 12015814-12016328, 12016405-12016557, 12016703-12017328	Csa4M296180.1
1431	TCONS_00011203	merged	Chr3	19499375	19506416	+	2582	4	x	Low	19499375-19499634, 19503245-19503866, 19504627-19506028, 19506119-19506416	Csa3M402970.1
1432	TCONS_00011204	merged	Chr3	19499375	19506416	+	3636	3	x	Low	19499375-19499634, 19502870-19503073, 19503245-19506416	Csa3M402970.1
1433	TCONS_00011205	merged	Chr3	19499375	19506416	+	3578	4	x	Low	19499375-19499634, 19502870-19503073, 19503213-19506028, 19506119-19506416	Csa3M402970.1
1434	TCONS_00011206	merged	Chr3	19499375	19506416	+	6723	4	x	Low	19499375-19499634, 19499814-19505940, 19505991-19506028, 19506119-19506416	Csa3M402970.1
1435	TCONS_00011207	merged	Chr3	19499446	19506416	+	3443	4	x	Low	19499446-19499634, 19502934-19503073, 19503213-19506028, 19506119-19506416	Csa3M402970.1
1436	TCONS_00033406	merged	Chr7	16695853	16698553	+	2564	2	j	Low	16695853-16697944, 16698082-16698553	Csa7M429570.1
1437	TCONS_00009313	merged	Chr2	21640886	21647485	-	983	2	u	Low	21640886-21641446, 21647064-21647485
1438	TCONS_00021450	merged	Chr5	4839747	4841360	+	948	3	=	Low	4839747-4839882, 4840015-4840175, 4840710-4841360	Csa5M152830.1
1439	TCONS_00021451	merged	Chr5	4839747	4841360	+	930	3	j	Low	4839747-4839882, 4840015-4840175, 4840728-4841360	Csa5M152830.1
1440	TCONS_00017346	merged	Chr4	4837276	4838561	+	857	2	x	Low	4837276-4837901, 4838331-4838561	Csa4M056660.1
1441	TCONS_00030335	merged	Chr6	14659645	14660120	-	326	2	u	Low	14659645-14659778, 14659929-14660120
1442	TCONS_00030334	merged	Chr6	14659645	14660120	-	383	2	u	Low	14659645-14659778, 14659872-14660120
1443	TCONS_00030336	merged	Chr6	14659645	14660120	-	234	2	u	Low	14659645-14659778, 14660021-14660120
1444	TCONS_00024346	merged	Chr5	9696843	9697327	-	417	2	u	Low	9696843-9697031, 9697100-9697327
1445	TCONS_00025562	merged	Chr5	24190567	24191225	-	349	2	=	Low	24190567-24190814, 24191125-24191225	Csa5M613620.1
1446	TCONS_00008179	merged	Chr2	11295350	11295634	-	285	1	=	Low	11295350-11295634	Csa2M232490.1
1447	TCONS_00003568	merged	Chr1	9289136	9295590	-	6237	3	u	Low	9289136-9289663, 9289826-9294921, 9294978-9295590
1448	TCONS_00025566	merged	Chr5	24225702	24227176	-	1301	2	x	Low	24225702-24226349, 24226524-24227176	Csa5M615180.1
1449	TCONS_00022247	merged	Chr5	15468705	15470979	+	826	2	x	Low	15468705-15469441, 15470891-15470979	Csa5M426440.2
1450	TCONS_00003562	merged	Chr1	9035612	9036667	-	940	2	u	Low	9035612-9036292, 9036409-9036667
1451	TCONS_00003563	merged	Chr1	9075597	9076168	-	572	1	=	Low	9075597-9076168	Csa1M119910.1
1452	TCONS_00003560	merged	Chr1	9029836	9031938	-	840	2	o	Low	9029836-9030363, 9031627-9031938	Csa1M119390.1
1453	TCONS_00003561	merged	Chr1	9029836	9031950	-	1101	2	o	Low	9029836-9030612, 9031627-9031950	Csa1M119390.1
1454	TCONS_00004246	merged	Chr1	18832818	18835760	-	976	3	x	Low	18832818-18833519, 18835379-18835461, 18835570-18835760	Csa1M532360.1
1455	TCONS_00004247	merged	Chr1	18835170	18835760	-	483	2	u	Low	18835170-18835461, 18835570-18835760
1456	TCONS_00004244	merged	Chr1	18789712	18790383	-	588	2	x	Low	18789712-18789929, 18790014-18790383	Csa1M532300.1
1457	TCONS_00004245	merged	Chr1	18817395	18819697	-	2093	2	u	Low	18817395-18819206, 18819417-18819697
1458	TCONS_00026851	merged	Chr6	9632219	9633226	+	848	2	=	Low	9632219-9632458, 9632619-9633226	Csa6M137580.1
1459	TCONS_00028870	merged	Chr6	28787957	28789390	+	1039	2	x	Low	28787957-28788392, 28788788-28789390	Csa6M526450.1
1460	TCONS_00007440	merged	Chr2	1051840	1053332	-	957	3	=	Low	1051840-1052455, 1052882-1053030, 1053141-1053332	Csa2M006050.1
1461	TCONS_00008604	merged	Chr2	15920961	15923713	-	1135	8	=	Low	15920961-15921301, 15921565-15921689, 15921867-15921929, 15922053-15922177, 15922651-15922711, 15923126-15923368, 15923461-15923519, 15923596-15923713	Csa2M350260.1
1462	TCONS_00008605	merged	Chr2	15934751	15935353	-	482	2	x	Low	15934751-15934873, 15934995-15935353	Csa2M350290.1
1463	TCONS_00027586	merged	Chr6	18122417	18127056	+	3520	7	j	Low	18122417-18122730, 18122832-18122942, 18123122-18125566, 18125720-18125806, 18126240-18126328, 18126474-18126524, 18126634-18127056	Csa6M403610.1
1464	TCONS_00009604	merged	Chr3	1179005	1180430	+	1355	2	x	Low	1179005-1179622, 1179694-1180430	Csa3M011650.1
1465	TCONS_00027584	merged	Chr6	18122308	18127056	+	3612	7	j	Low	18122308-18122730, 18122832-18122925, 18123122-18125566, 18125720-18125806, 18126240-18126328, 18126474-18126524, 18126634-18127056	Csa6M403610.1
1466	TCONS_00008601	merged	Chr2	15920961	15923713	-	1613	7	j	Low	15920961-15921301, 15921565-15921689, 15921867-15921934, 15922053-15922711, 15923126-15923368, 15923461-15923519, 15923596-15923713	Csa2M350260.1
1467	TCONS_00003702	merged	Chr1	11145728	11146780	-	592	2	x	Low	11145728-11146220, 11146682-11146780	Csa1M181540.1
1468	TCONS_00029508	merged	Chr6	5572748	5574748	-	673	4	o	Low	5572748-5572982, 5573077-5573163, 5573420-5573526, 5574505-5574748	Csa6M082010.1
1469	TCONS_00029509	merged	Chr6	5572748	5574749	-	722	4	j	Low	5572748-5572982, 5573077-5573163, 5573420-5573574, 5574505-5574749	Csa6M082010.1
1470	TCONS_00016733	merged	Chr4	125780	129507	+	3595	2	j	Low	125780-126154, 126288-129507	Csa4M000680.1
1471	TCONS_00019438	merged	Chr4	4586820	4587825	-	472	3	u	Low	4586820-4587088, 4587223-4587290, 4587691-4587825
1472	TCONS_00019437	merged	Chr4	4580769	4582085	-	252	3	=	Low	4580769-4580897, 4581699-4581757, 4582022-4582085	Csa4M055320.1
1473	TCONS_00032027	merged	Chr7	350349	351198	+	501	2	u	Low	350349-350487, 350837-351198
1474	TCONS_00007280	merged	Chr2	22449223	22451111	+	511	3	u	Low	22449223-22449418, 22449873-22450127, 22451052-22451111
1475	TCONS_00019433	merged	Chr4	4543036	4544225	-	327	2	x	Low	4543036-4543105, 4543969-4544225	Csa4M054300.1
1476	TCONS_00007285	merged	Chr2	22496626	22498674	+	671	2	x	Low	22496626-22496950, 22498329-22498674	Csa2M431170.1
1477	TCONS_00007284	merged	Chr2	22475030	22476384	+	1003	2	x	Low	22475030-22475188, 22475541-22476384	Csa2M431150.1
1478	TCONS_00020077	merged	Chr4	11931700	11932889	-	520	2	u	Low	11931700-11931882, 11932553-11932889
1479	TCONS_00025650	merged	Chr5	24989418	24992287	-	974	4	=	Low	24989418-24990039, 24991345-24991449, 24991720-24991932, 24992254-24992287	Csa5M623760.1
1480	TCONS_00011440	merged	Chr3	23354265	23359605	+	1911	4	j	Low	23354265-23354975, 23355075-23355128, 23358289-23359129, 23359301-23359605	Csa3M603050.1
1481	TCONS_00019949	merged	Chr4	10923560	10957246	-	235	2	o	Low	10923560-10923573, 10957026-10957246	Csa4M280590.1
1482	TCONS_00025651	merged	Chr5	24989418	24992287	-	1032	5	j	Low	24989418-24990039, 24991345-24991449, 24991720-24991932, 24992015-24992072, 24992254-24992287	Csa5M623760.1
1483	TCONS_00019945	merged	Chr4	10863233	10869330	-	565	2	x	Low	10863233-10863244, 10868778-10869330	Csa4M280480.1
1484	TCONS_00031550	merged	Chr6	25811699	25812760	-	962	2	x	Low	25811699-25811784, 25811885-25812760	Csa6M505950.1
1485	TCONS_00020078	merged	Chr4	11931700	11932905	-	534	2	u	Low	11931700-11931890, 11932563-11932905
1486	TCONS_00030870	merged	Chr6	20321323	20323321	-	612	2	x	Low	20321323-20321580, 20322968-20323321	Csa6M429640.1
1487	TCONS_00015489	merged	Chr3	27981165	27984505	-	543	2	x	Low	27981165-27981415, 27984214-27984505	Csa3M734040.1
1488	TCONS_00002766	merged	Chr1	2045521	2046658	-	1040	2	x	Low	2045521-2046529, 2046628-2046658	Csa1M015620.1
1489	TCONS_00025360	merged	Chr5	22725433	22727220	-	1548	4	j	Low	22725433-22725740, 22725821-22726916, 22726988-22727046, 22727136-22727220	Csa5M605220.1
1490	TCONS_00028906	merged	Chr6	39224	39932	-	618	2	u	Low	39224-39356, 39448-39932
1491	TCONS_00028905	merged	Chr6	29068910	29073448	+	3829	5	u	Low	29068910-29069690, 29069774-29069824, 29070008-29070059, 29070229-29072817, 29073093-29073448
1492	TCONS_00032022	merged	Chr7	312749	315762	+	514	5	j	Low	312749-312811, 313211-313258, 313904-314025, 314140-314378, 315721-315762	Csa7M006250.1
1493	TCONS_00002387	merged	Chr1	27519649	27521135	+	201	2	u	Low	27519649-27519764, 27521051-27521135
1494	TCONS_00032020	merged	Chr7	273692	274260	+	483	2	u	Low	273692-274062, 274149-274260
1495	TCONS_00024019	merged	Chr5	6275561	6277967	-	1331	6	u	Low	6275561-6275724, 6275819-6275869, 6276206-6276259, 6276347-6276367, 6276451-6277267, 6277744-6277967
1496	TCONS_00002380	merged	Chr1	27352674	27354621	+	759	2	=	Low	27352674-27352864, 27354054-27354621	Csa1M679550.1
1497	TCONS_00003804	merged	Chr1	12768300	12768896	-	597	1	=	Low	12768300-12768896	Csa1M264520.1
1498	TCONS_00009314	merged	Chr2	21640886	21647531	-	1054	2	u	Low	21640886-21641471, 21647064-21647531
1499	TCONS_00028586	merged	Chr6	26653546	26654933	+	1001	2	=	Low	26653546-26653963, 26654351-26654933	Csa6M513720.1
1500	TCONS_00015459	merged	Chr3	27807161	27808824	-	1398	2	x	Low	27807161-27808104, 27808371-27808824	Csa3M732680.1
1501	TCONS_00023913	merged	Chr5	5213583	5213795	-	213	1	=	Low	5213583-5213795	Csa5M154820.1
1502	TCONS_00027293	merged	Chr6	14810785	14814891	+	586	7	=	Low	14810785-14810823, 14811056-14811139, 14813901-14813972, 14814070-14814117, 14814261-14814317, 14814487-14814549, 14814669-14814891	Csa6M310500.1
1503	TCONS_00027291	merged	Chr6	14810696	14814891	+	672	7	j	Low	14810696-14810823, 14811059-14811139, 14813901-14813972, 14814070-14814117, 14814261-14814317, 14814487-14814549, 14814669-14814891	Csa6M310500.1
1504	TCONS_00011233	merged	Chr3	20044456	20047362	+	677	2	x	Low	20044456-20044683, 20046914-20047362	Csa3M423800.1
1505	TCONS_00003010	merged	Chr1	3881545	3883469	-	971	3	j	Low	3881545-3881932, 3882047-3882273, 3883114-3883469	Csa1M039310.1
1506	TCONS_00027299	merged	Chr6	14907680	14913909	+	763	2	o	Low	14907680-14908143, 14913611-14913909	Csa6M313090.1
1507	TCONS_00016007	merged	Chr3	32548254	32553109	-	658	5	j	Low	32548254-32548529, 32551719-32551784, 32552119-32552191, 32552290-32552354, 32552932-32553109	Csa3M824790.1
1508	TCONS_00016006	merged	Chr3	32544499	32547317	-	1652	2	x	Low	32544499-32545443, 32546611-32547317	Csa3M824780.1
1509	TCONS_00035339	merged	Chr7	18704525	18705721	-	637	2	=	Low	18704525-18705001, 18705562-18705721	Csa7M450740.1
1510	TCONS_00008549	merged	Chr2	15512708	15513566	-	657	2	u	Low	15512708-15512945, 15513148-15513566
1511	TCONS_00004868	merged	Chr1	25618783	25619279	-	422	2	x	Low	25618783-25619104, 25619180-25619279	Csa1M642550.1
1512	TCONS_00004869	merged	Chr1	25661658	25662355	-	509	3	u	Low	25661658-25661747, 25661843-25661938, 25662033-25662355
1513	TCONS_00026989	merged	Chr6	10895536	10896853	+	356	2	x	Low	10895536-10895548, 10896511-10896853	Csa6M154500.1
1514	TCONS_00004867	merged	Chr1	25618783	25619279	-	423	2	x	Low	25618783-25619071, 25619146-25619279	Csa1M642550.1
1515	TCONS_00035336	merged	Chr7	18682785	18683644	-	717	2	x	Low	18682785-18683117, 18683261-18683644	Csa7M450700.1
1516	TCONS_00035337	merged	Chr7	18688147	18688986	-	778	2	x	Low	18688147-18688629, 18688692-18688986	Csa7M450710.1
1517	TCONS_00020075	merged	Chr4	11853392	11854730	-	342	2	u	Low	11853392-11853643, 11854641-11854730
1518	TCONS_00035443	merged	Scaffold000082_1	68058	71252	-	1201	4	j	Low	68058-68511, 68656-68752, 68928-69189, 70865-71252	CsaUNM012440.1
1519	TCONS_00029080	merged	Chr6	1374284	1378442	-	1376	2	j	Low	1374284-1375425, 1378209-1378442	Csa6M012810.1
1520	TCONS_00027213	merged	Chr6	13942957	13952857	+	439	2	o	Low	13942957-13943066, 13952529-13952857	Csa6M289720.1
1521	TCONS_00012830	merged	Chr3	36285417	36287852	+	1117	7	=	Low	36285417-36285613, 36286125-36286276, 36286518-36286627, 36286740-36286825, 36287037-36287141, 36287264-36287438, 36287561-36287852	Csa3M866520.1
1522	TCONS_00012831	merged	Chr3	36285417	36287852	+	1089	7	j	Low	36285417-36285613, 36286125-36286276, 36286518-36286627, 36286740-36286825, 36287037-36287141, 36287264-36287438, 36287589-36287852	Csa3M866520.1
1523	TCONS_00013539	merged	Chr3	3187384	3187772	-	389	1	=	Low	3187384-3187772	Csa3M045170.1
1524	TCONS_00032112	merged	Chr7	978567	979390	+	473	2	u	Low	978567-978748, 979100-979390
1525	TCONS_00033900	merged	Chr7	2436522	2437182	-	661	1	=	Low	2436522-2437182	Csa7M043610.1
1526	TCONS_00006716	merged	Chr2	17392818	17393776	+	959	1	=	Low	17392818-17393776	Csa2M361830.1
1527	TCONS_00028479	merged	Chr6	26077900	26082778	+	805	2	x	Low	26077900-26078282, 26082357-26082778	Csa6M508020.1
1528	TCONS_00028478	merged	Chr6	26061716	26065635	+	1337	2	x	Low	26061716-26062718, 26065302-26065635	Csa6M507470.1
1529	TCONS_00021998	merged	Chr5	10534320	10535386	+	362	2	x	Low	10534320-10534462, 10535168-10535386	Csa5M244150.1
1530	TCONS_00023356	merged	Chr5	26746521	26747230	+	519	2	x	Low	26746521-26747010, 26747202-26747230	Csa5M642120.1
1531	TCONS_00023355	merged	Chr5	26740972	26745038	+	612	4	u	Low	26740972-26741122, 26741727-26741824, 26742220-26742292, 26744749-26745038
1532	TCONS_00007661	merged	Chr2	3197526	3200923	-	1304	5	j	Low	3197526-3198145, 3198265-3198321, 3200130-3200255, 3200331-3200418, 3200511-3200923	Csa2M033330.1
1533	TCONS_00003897	merged	Chr1	14002115	14003277	-	335	3	u	Low	14002115-14002171, 14002915-14003042, 14003128-14003277
1534	TCONS_00009427	merged	Chr2	23124663	23130941	-	693	3	o	Low	23124663-23124969, 23125192-23125351, 23130716-23130941	Csa2M442270.1
1535	TCONS_00007666	merged	Chr2	3254817	3256303	-	881	2	x	Low	3254817-3254996, 3255603-3256303	Csa2M033930.1
1536	TCONS_00009429	merged	Chr2	23124663	23130941	-	915	2	o	Low	23124663-23125351, 23130716-23130941	Csa2M442270.1
1537	TCONS_00009428	merged	Chr2	23124663	23130941	-	821	3	o	Low	23124663-23125069, 23125192-23125379, 23130716-23130941	Csa2M442270.1
1538	TCONS_00000981	merged	Chr1	8584767	8585634	+	703	2	o	Low	8584767-8585337, 8585503-8585634	Csa1M097690.1
1539	TCONS_00006398	merged	Chr2	14962140	14964684	+	2074	2	x	Low	14962140-14962435, 14962907-14964684	Csa2M326460.1
1540	TCONS_00035242	merged	Chr7	17860341	17861260	-	772	2	o	Low	17860341-17860657, 17860806-17861260	Csa7M447070.1
1541	TCONS_00027298	merged	Chr6	14907680	14913909	+	763	2	o	Low	14907680-14908096, 14913564-14913909	Csa6M313090.1
1542	TCONS_00006821	merged	Chr2	18330806	18333307	+	1759	2	u	Low	18330806-18332294, 18333038-18333307
1543	TCONS_00035683	merged	Scaffold001315	1	416	-	324	2	u	Low	1-216, 309-416
1544	TCONS_00017665	merged	Chr4	9227791	9234055	+	1907	2	j	Low	9227791-9227899, 9232258-9234055	Csa4M188380.1
1545	TCONS_00017666	merged	Chr4	9264462	9264674	+	213	1	=	Low	9264462-9264674	Csa4M188420.1
1546	TCONS_00026623	merged	Chr6	6731643	6736342	+	621	2	x	Low	6731643-6732052, 6736132-6736342	Csa6M101470.1
1547	TCONS_00017660	merged	Chr4	9178983	9179219	+	237	1	=	Low	9178983-9179219	Csa4M187840.1
1548	TCONS_00035468	merged	Scaffold000113	321191	322524	-	367	2	u	Low	321191-321247, 322215-322524
1549	TCONS_00035469	merged	Scaffold000122	18154	100305	+	229	2	o	Low	18154-18343, 100267-100305	CsaUNM005730.1
1550	TCONS_00035462	merged	Scaffold000113	169548	172565	-	780	4	u	Low	169548-170048, 170130-170153, 172158-172272, 172426-172565
1551	TCONS_00035463	merged	Scaffold000113	194885	195280	-	327	2	x	Low	194885-195144, 195214-195280	CsaUNM017140.1
1552	TCONS_00017291	merged	Chr4	4246393	4251664	+	2289	2	x	Low	4246393-4248400, 4251384-4251664	Csa4M051480.1
1553	TCONS_00022535	merged	Chr5	19925354	19926133	+	780	1	=	Low	19925354-19926133	Csa5M571440.1
1554	TCONS_00011254	merged	Chr3	20772424	20775844	+	306	3	u	Low	20772424-20772438, 20775057-20775134, 20775632-20775844
1555	TCONS_00022530	merged	Chr5	19787830	19789310	+	1319	2	x	Low	19787830-19787984, 19788147-19789310	Csa5M568820.1
1556	TCONS_00027067	merged	Chr6	11934872	11935598	+	651	2	u	Low	11934872-11935213, 11935290-11935598
1557	TCONS_00006621	merged	Chr2	16652340	16652776	+	437	1	=	Low	16652340-16652776	Csa2M354990.1
1558	TCONS_00032625	merged	Chr7	6078642	6082078	+	2435	3	j	Low	6078642-6079233, 6080124-6080209, 6080322-6082078	Csa7M133920.1
1559	TCONS_00021130	merged	Chr5	595511	597299	+	738	3	u	Low	595511-595669, 596082-596195, 596835-597299
1560	TCONS_00031017	merged	Chr6	21360781	21365735	-	856	3	x	Low	21360781-21361406, 21363795-21363903, 21365615-21365735	Csa6M450360.1
1561	TCONS_00031016	merged	Chr6	21360781	21365189	-	3213	2	x	Low	21360781-21363903, 21365100-21365189	Csa6M450360.1
1562	TCONS_00031015	merged	Chr6	21360781	21365189	-	825	3	x	Low	21360781-21361406, 21363795-21363903, 21365100-21365189	Csa6M450360.1
1563	TCONS_00020860	merged	Chr4	21557698	21559586	-	1364	3	x	Low	21557698-21558357, 21558403-21558716, 21559197-21559586	Csa4M642480.1
1564	TCONS_00013012	merged	Chr3	37886542	37891057	+	2743	2	x	Low	37886542-37887478, 37889252-37891057	Csa3M889930.1
1565	TCONS_00035066	merged	Chr7	16521703	16522196	-	494	1	=	Low	16521703-16522196	Csa7M428790.1
1566	TCONS_00013015	merged	Chr3	37897882	37898984	+	470	2	x	Low	37897882-37898269, 37898903-37898984	Csa3M889950.1
1567	TCONS_00026988	merged	Chr6	10893311	10895237	+	1861	2	x	Low	10893311-10893397, 10893464-10895237	Csa6M154500.1
1568	TCONS_00020231	merged	Chr4	13479326	13481005	-	1438	3	u	Low	13479326-13479629, 13479733-13480539, 13480679-13481005
1569	TCONS_00013549	merged	Chr3	3397187	3400301	-	952	4	j	Low	3397187-3397275, 3397349-3397915, 3398903-3399082, 3400186-3400301	Csa3M047910.1
1570	TCONS_00015915	merged	Chr3	31615996	31616393	-	353	2	x	Low	31615996-31616165, 31616211-31616393	Csa3M816110.1
1571	TCONS_00021329	merged	Chr5	3664906	3669386	+	1710	3	x	Low	3664906-3665280, 3666219-3666396, 3668230-3669386	Csa5M139620.1
1572	TCONS_00019309	merged	Chr4	3212492	3216086	-	3450	2	o	Low	3212492-3215643, 3215789-3216086	Csa4M038680.1
1573	TCONS_00010893	merged	Chr3	13266119	13281535	+	539	2	x	Low	13266119-13266217, 13281096-13281535	Csa3M188340.1
1574	TCONS_00010890	merged	Chr3	13224649	13321405	+	323	2	o	Low	13224649-13224661, 13321096-13321405	Csa3M188320.1
1575	TCONS_00033089	merged	Chr7	13915974	13917222	+	902	3	x	Low	13915974-13916466, 13916549-13916711, 13916977-13917222	Csa7M378470.1
1576	TCONS_00010896	merged	Chr3	13345977	13348439	+	1173	2	u	Low	13345977-13346555, 13347846-13348439
1577	TCONS_00013768	merged	Chr3	6652319	6653189	-	734	2	x	Low	6652319-6652608, 6652746-6653189	Csa3M119350.1
1578	TCONS_00010895	merged	Chr3	13345962	13348439	+	1483	2	u	Low	13345962-13346850, 13347846-13348439
1579	TCONS_00016362	merged	Chr3	36617577	36618265	-	423	3	j	Low	36617577-36617716, 36617803-36617918, 36618099-36618265	Csa3M874410.1
1580	TCONS_00013943	merged	Chr3	7855853	7858074	-	2093	2	x	Low	7855853-7856970, 7857100-7858074	Csa3M126860.1
1581	TCONS_00009459	merged	Chr3	125005	127914	+	2637	3	x	Low	125005-125083, 125240-126001, 126119-127914	Csa3M000160.1
1582	TCONS_00013760	merged	Chr3	6587825	6604916	-	4938	6	x	Low	6587825-6588585, 6588808-6592375, 6596946-6597010, 6600339-6600520, 6603000-6603065, 6604621-6604916	Csa3M119240.1
1583	TCONS_00013762	merged	Chr3	6628904	6630307	-	1230	2	=	Low	6628904-6629618, 6629793-6630307	Csa3M119290.1
1584	TCONS_00001714	merged	Chr1	18426713	18427867	+	961	2	u	Low	18426713-18426896, 18427091-18427867
1585	TCONS_00001713	merged	Chr1	18417163	18422156	+	961	4	j	Low	18417163-18417268, 18418547-18418649, 18419068-18419144, 18421482-18422156	Csa1M527910.1
1586	TCONS_00001710	merged	Chr1	18410488	18411401	+	753	3	x	Low	18410488-18411059, 18411144-18411171, 18411249-18411401	Csa1M527870.1
1587	TCONS_00016008	merged	Chr3	32548254	32553109	-	742	5	j	Low	32548254-32548529, 32551719-32551784, 32552119-32552191, 32552290-32552354, 32552848-32553109	Csa3M824790.1
1588	TCONS_00023106	merged	Chr5	24402615	24404368	+	595	2	j	Low	24402615-24402921, 24404081-24404368	Csa5M616350.1
1589	TCONS_00029029	merged	Chr6	862421	866741	-	3157	3	o	Low	862421-863936, 864033-864578, 865647-866741	Csa6M008710.1
1590	TCONS_00032372	merged	Chr7	3231140	3231691	+	352	2	x	Low	3231140-3231368, 3231569-3231691	Csa7M051370.1
1591	TCONS_00022400	merged	Chr5	17714567	17717969	+	3115	2	x	Low	17714567-17714821, 17715110-17717969	Csa5M505820.1
1592	TCONS_00022401	merged	Chr5	17714605	17717969	+	1506	3	x	Low	17714605-17714821, 17715110-17715218, 17716790-17717969	Csa5M505820.1
1593	TCONS_00022402	merged	Chr5	17714605	17717969	+	956	3	x	Low	17714605-17714821, 17715110-17715218, 17717340-17717969	Csa5M505820.1
1594	TCONS_00022403	merged	Chr5	17714636	17717969	+	943	3	x	Low	17714636-17714821, 17715110-17715218, 17717322-17717969	Csa5M505820.1
1595	TCONS_00022404	merged	Chr5	17714660	17717969	+	1727	3	x	Low	17714660-17714821, 17715110-17715218, 17716514-17717969	Csa5M505820.1
1596	TCONS_00006530	merged	Chr2	15952141	15956422	+	437	2	x	Low	15952141-15952294, 15956140-15956422	Csa2M350350.1
1597	TCONS_00006531	merged	Chr2	15952141	15961362	+	1487	3	x	Low	15952141-15952294, 15958022-15958204, 15960213-15961362	Csa2M350350.1
1598	TCONS_00000279	merged	Chr1	2263310	2267031	+	388	2	x	Low	2263310-2263593, 2266928-2267031	Csa1M021930.1
1599	TCONS_00031305	merged	Chr6	23900173	23901688	-	1416	2	x	Low	23900173-23900651, 23900752-23901688	Csa6M495000.1
1600	TCONS_00035668	merged	Scaffold000944	82	764	-	398	2	u	Low	82-208, 494-764
1601	TCONS_00035669	merged	Scaffold000984	1	418	-	387	2	u	Low	1-316, 348-418
1602	TCONS_00020488	merged	Chr4	17130777	17134098	-	2031	4	j	Low	17130777-17132541, 17133666-17133753, 17133840-17133918, 17134000-17134098	Csa4M493210.1
1603	TCONS_00014467	merged	Chr3	12141114	12148516	-	7286	2	o	Low	12141114-12142221, 12142339-12148516	Csa3M178540.1
1604	TCONS_00020487	merged	Chr4	17124233	17124700	-	468	1	=	Low	17124233-17124700	Csa4M492210.1
1605	TCONS_00035660	merged	Scaffold000788	2	931	+	366	2	u	Low	2-139, 704-931
1606	TCONS_00015221	merged	Chr3	25646930	25647972	-	1017	2	x	Low	25646930-25647564, 25647591-25647972	Csa3M651740.1
1607	TCONS_00015226	merged	Chr3	25706202	25706679	-	478	1	=	Low	25706202-25706679	Csa3M651850.1
1608	TCONS_00032982	merged	Chr7	12656139	12657418	+	329	2	x	Low	12656139-12656409, 12657361-12657418	Csa7M352490.1
1609	TCONS_00014315	merged	Chr3	10678955	10681439	-	483	2	x	Low	10678955-10679409, 10681412-10681439	Csa3M153750.1
1610	TCONS_00018761	merged	Chr4	22424173	22427104	+	2103	2	x	Low	22424173-22425316, 22426146-22427104	Csa4M651750.1
1611	TCONS_00024539	merged	Chr5	13702491	13702845	-	285	2	x	Low	13702491-13702675, 13702746-13702845	Csa5M366670.1
1612	TCONS_00018324	merged	Chr4	17660654	17665098	+	449	2	o	Low	17660654-17660805, 17664802-17665098	Csa4M507370.1
1613	TCONS_00011086	merged	Chr3	16703424	16708215	+	1322	4	x	Low	16703424-16703686, 16705179-16705390, 16707256-16708072, 16708186-16708215	Csa3M282490.1
1614	TCONS_00018320	merged	Chr4	17645526	17648813	+	638	2	u	Low	17645526-17646024, 17648675-17648813
1615	TCONS_00018321	merged	Chr4	17660334	17708430	+	507	2	o	Low	17660334-17660347, 17707938-17708430	Csa4M507390.1
1616	TCONS_00018322	merged	Chr4	17660654	17663301	+	545	2	j	Low	17660654-17660805, 17662909-17663301	Csa4M507370.1
1617	TCONS_00011087	merged	Chr3	16703450	16722921	+	3016	3	x	Low	16703450-16705390, 16707256-16708072, 16722664-16722921	Csa3M282490.1
1618	TCONS_00034683	merged	Chr7	13106639	13116033	-	1407	2	x	Low	13106639-13106976, 13114965-13116033	Csa7M368740.1
1619	TCONS_00034682	merged	Chr7	13099555	13102105	-	1642	2	x	Low	13099555-13100528, 13101438-13102105	Csa7M368730.1
1620	TCONS_00011084	merged	Chr3	16703422	16708215	+	933	4	x	Low	16703422-16703686, 16705179-16705390, 16707256-16707501, 16708006-16708215	Csa3M282490.1
1621	TCONS_00023610	merged	Chr5	1868367	1872364	-	733	2	x	Low	1868367-1868846, 1872112-1872364	Csa5M056620.1
1622	TCONS_00033150	merged	Chr7	14728115	14730436	+	1523	2	x	Low	14728115-14729291, 14730091-14730436	Csa7M391260.1
1623	TCONS_00030260	merged	Chr6	13906458	13908181	-	443	4	x	Low	13906458-13906493, 13906702-13906743, 13907197-13907318, 13907939-13908181	Csa6M285220.1
1624	TCONS_00033921	merged	Chr7	2648402	2649523	-	711	2	x	Low	2648402-2649033, 2649445-2649523	Csa7M044940.1
1625	TCONS_00013168	merged	Chr3	39572892	39599359	+	2117	3	x	Low	39572892-39572904, 39597222-39597489, 39597524-39599359	Csa3M912920.1
1626	TCONS_00032822	merged	Chr7	9857432	9858098	+	610	2	x	Low	9857432-9857742, 9857800-9858098	Csa7M278740.1
1627	TCONS_00014791	merged	Chr3	17231921	17235529	-	3048	2	u	Low	17231921-17232291, 17232853-17235529
1628	TCONS_00013162	merged	Chr3	39539795	39540360	+	486	2	x	Low	39539795-39540097, 39540178-39540360	Csa3M912880.1
1629	TCONS_00032821	merged	Chr7	9812850	9815595	+	1966	2	x	Low	9812850-9814604, 9815385-9815595	Csa7M278230.1
1630	TCONS_00031838	merged	Chr6	27523606	27525180	-	585	2	u	Low	27523606-27524007, 27524998-27525180
1631	TCONS_00011925	merged	Chr3	28090406	28091633	+	659	2	x	Low	28090406-28090924, 28091494-28091633	Csa3M734260.1
1632	TCONS_00000401	merged	Chr1	3611738	3612640	+	878	2	u	Low	3611738-3612431, 3612457-3612640
1633	TCONS_00008229	merged	Chr2	11866059	11870279	-	1483	2	x	Low	11866059-11866903, 11869642-11870279	Csa2M245500.1
1634	TCONS_00005385	merged	Chr2	1804450	1806846	+	2076	2	x	Low	1804450-1804493, 1804815-1806846	Csa2M010120.1
1635	TCONS_00032764	merged	Chr7	8814586	8815801	+	556	2	j	Low	8814586-8814837, 8815498-8815801	Csa7M239580.1
1636	TCONS_00010417	merged	Chr3	8747224	8750573	+	984	3	j	Low	8747224-8747344, 8748375-8748444, 8749781-8750573	Csa3M133250.1
1637	TCONS_00034539	merged	Chr7	10272360	10274035	-	530	3	=	Low	10272360-10272611, 10273673-10273770, 10273856-10274035	Csa7M291190.1
1638	TCONS_00015135	merged	Chr3	24297889	24315691	-	626	2	o	Low	24297889-24298478, 24315656-24315691	Csa3M625110.1
1639	TCONS_00018509	merged	Chr4	20281532	20287628	+	988	2	x	Low	20281532-20282162, 20287272-20287628	Csa4M627140.2
1640	TCONS_00032762	merged	Chr7	8814462	8815801	+	990	2	j	Low	8814462-8815147, 8815498-8815801	Csa7M239580.1
1641	TCONS_00032763	merged	Chr7	8814462	8815801	+	910	4	j	Low	8814462-8814837, 8814982-8815147, 8815284-8815347, 8815498-8815801	Csa7M239580.1
1642	TCONS_00015687	merged	Chr3	29284563	29292124	-	1476	2	u	Low	29284563-29285895, 29291982-29292124
1643	TCONS_00032566	merged	Chr7	5130532	5162318	+	663	2	o	Low	5130532-5130570, 5161695-5162318	Csa7M074880.1
1644	TCONS_00019125	merged	Chr4	1585313	1587913	-	2559	2	x	Low	1585313-1586682, 1586725-1587913	Csa4M010990.1
1645	TCONS_00026085	merged	Chr6	970229	975583	+	762	2	o	Low	970229-970487, 975081-975583	Csa6M009360.1
1646	TCONS_00004524	merged	Chr1	21606686	21608203	-	1485	2	x	Low	21606686-21606830, 21606864-21608203	Csa1M574830.1
1647	TCONS_00025990	merged	Chr6	132726	137481	+	576	2	x	Low	132726-132958, 137139-137481	Csa6M000690.1
1648	TCONS_00018437	merged	Chr4	19522561	19529182	+	2660	3	u	Low	19522561-19522982, 19523074-19523156, 19527028-19529182
1649	TCONS_00002819	merged	Chr1	2425902	2427167	-	1150	2	=	Low	2425902-2426287, 2426404-2427167	Csa1M024200.1
1650	TCONS_00019359	merged	Chr4	3678574	3685675	-	2666	7	j	Low	3678574-3680534, 3680689-3680870, 3680988-3681099, 3684332-3684420, 3685142-3685195, 3685331-3685414, 3685492-3685675	Csa4M046800.1
1651	TCONS_00005725	merged	Chr2	5601105	5606235	+	385	2	x	Low	5601105-5601373, 5606120-5606235	Csa2M072460.1
1652	TCONS_00016810	merged	Chr4	599351	600260	+	651	2	x	Low	599351-599387, 599647-600260	Csa4M002550.1
1653	TCONS_00029332	merged	Chr6	4153984	4155325	-	652	2	x	Low	4153984-4154036, 4154727-4155325	Csa6M053330.1
1654	TCONS_00016815	merged	Chr4	665971	668856	+	857	6	j	Low	665971-666200, 666302-666373, 667381-667522, 668189-668269, 668426-668545, 668645-668856	Csa4M003640.1
1655	TCONS_00024415	merged	Chr5	10922121	10922911	-	625	2	u	Low	10922121-10922668, 10922835-10922911
1656	TCONS_00004096	merged	Chr1	17114398	17115282	-	684	2	x	Low	17114398-17115068, 17115270-17115282	Csa1M475990.1
1657	TCONS_00029998	merged	Chr6	10810654	10817084	-	2250	2	x	Low	10810654-10812256, 10816438-10817084	Csa6M152370.1
1658	TCONS_00030238	merged	Chr6	13688838	13690472	-	555	4	u	Low	13688838-13689037, 13689426-13689536, 13689640-13689846, 13690436-13690472
1659	TCONS_00030239	merged	Chr6	13688838	13694587	-	904	3	u	Low	13688838-13689037, 13689426-13689536, 13693995-13694587
1660	TCONS_00024973	merged	Chr5	19486704	19489530	-	2741	2	x	Low	19486704-19488511, 19488598-19489530	Csa5M550210.1
1661	TCONS_00015358	merged	Chr3	27093880	27095657	-	393	5	=	Low	27093880-27094007, 27094096-27094148, 27095262-27095357, 27095449-27095499, 27095593-27095657	Csa3M727890.1
1662	TCONS_00026691	merged	Chr6	7554411	7555918	+	798	2	x	Low	7554411-7554713, 7555424-7555918	Csa6M110860.2
1663	TCONS_00025193	merged	Chr5	21401001	21402167	-	1062	2	x	Low	21401001-21401937, 21402043-21402167	Csa5M591720.1
1664	TCONS_00021194	merged	Chr5	2603156	2603444	+	289	1	=	Low	2603156-2603444	Csa5M090890.1
1665	TCONS_00019059	merged	Chr4	1142609	1144989	-	1011	5	=	Low	1142609-1142994, 1143626-1143714, 1143811-1143910, 1144066-1144165, 1144654-1144989	Csa4M006470.1
1666	TCONS_00007787	merged	Chr2	4697816	4706120	-	496	2	j	Low	4697816-4698186, 4705996-4706120	Csa2M060410.1
1667	TCONS_00025199	merged	Chr5	21451177	21452244	-	1068	1	=	Low	21451177-21452244	Csa5M592800.1
1668	TCONS_00019051	merged	Chr4	1106353	1107159	-	640	2	x	Low	1106353-1106422, 1106590-1107159	Csa4M006390.1
1669	TCONS_00008544	merged	Chr2	15453361	15468294	-	2420	2	o	Low	15453361-15455200, 15467715-15468294	Csa2M345980.1
1670	TCONS_00021198	merged	Chr5	2761986	2763301	+	1133	3	u	Low	2761986-2762176, 2762262-2763004, 2763103-2763301
1671	TCONS_00026158	merged	Chr6	1553165	1553795	+	631	1	=	Low	1553165-1553795	Csa6M014510.1
1672	TCONS_00025752	merged	Chr5	25984671	25986430	-	766	2	=	Low	25984671-25985043, 25986038-25986430	Csa5M633230.1
1673	TCONS_00008383	merged	Chr2	13550156	13551088	-	818	2	=	Low	13550156-13550379, 13550495-13551088	Csa2M285940.1
1674	TCONS_00026690	merged	Chr6	7521011	7523700	+	2619	2	x	Low	7521011-7522274, 7522346-7523700	Csa6M110820.1
1675	TCONS_00026753	merged	Chr6	8527834	8531130	+	676	4	=	Low	8527834-8527945, 8529005-8529075, 8529938-8530021, 8530722-8531130	Csa6M124050.1
1676	TCONS_00026403	merged	Chr6	4547585	4549551	+	1256	6	x	Low	4547585-4548379, 4548404-4548448, 4548629-4548652, 4549067-4549231, 4549280-4549303, 4549349-4549551	Csa6M058200.1
1677	TCONS_00028114	merged	Chr6	22995385	22996967	+	721	3	=	Low	22995385-22995487, 22996156-22996491, 22996686-22996967	Csa6M487800.1
1678	TCONS_00024480	merged	Chr5	12501111	12503069	-	724	2	u	Low	12501111-12501238, 12502474-12503069
1679	TCONS_00024481	merged	Chr5	12626950	12627305	-	258	2	=	Low	12626950-12627065, 12627164-12627305	Csa5M310820.1
1680	TCONS_00008765	merged	Chr2	17176285	17176832	-	548	1	=	Low	17176285-17176832	Csa2M361390.1
1681	TCONS_00024487	merged	Chr5	12824189	12826549	-	562	2	x	Low	12824189-12824434, 12826234-12826549	Csa5M315380.1
1682	TCONS_00033896	merged	Chr7	2390108	2392849	-	710	2	u	Low	2390108-2390624, 2392657-2392849
1683	TCONS_00033898	merged	Chr7	2418755	2423051	-	606	2	u	Low	2418755-2419237, 2422929-2423051
1684	TCONS_00024488	merged	Chr5	12827486	12832605	-	728	3	=	Low	12827486-12827875, 12827964-12828031, 12832336-12832605	Csa5M315390.1
1685	TCONS_00024489	merged	Chr5	12835079	12845498	-	1364	7	u	Low	12835079-12835457, 12836465-12836600, 12838568-12838797, 12839025-12839178, 12839261-12839377, 12839455-12839547, 12845244-12845498
1686	TCONS_00028118	merged	Chr6	23043639	23048469	+	3952	2	x	Low	23043639-23046672, 23047552-23048469	Csa6M488360.1
1687	TCONS_00016257	merged	Chr3	35252818	35253417	-	450	2	x	Low	35252818-35253006, 35253157-35253417	Csa3M851900.1
1688	TCONS_00011216	merged	Chr3	19648125	19650424	+	1597	2	x	Low	19648125-19649499, 19650203-19650424	Csa3M408550.1
1689	TCONS_00034328	merged	Chr7	7237014	7238458	-	732	2	x	Low	7237014-7237665, 7238379-7238458	Csa7M201870.1
1690	TCONS_00004383	merged	Chr1	20428526	20432539	-	267	2	u	Low	20428526-20428653, 20432401-20432539
1691	TCONS_00000378	merged	Chr1	3510131	3510617	+	388	2	=	Low	3510131-3510230, 3510330-3510617	Csa1M033070.1
1692	TCONS_00034322	merged	Chr7	7165358	7166145	-	515	4	u	Low	7165358-7165556, 7165669-7165731, 7165818-7165907, 7165983-7166145
1693	TCONS_00000377	merged	Chr1	3494925	3496972	+	1051	2	x	Low	3494925-3495443, 3496441-3496972	Csa1M033030.1
1694	TCONS_00034320	merged	Chr7	7165358	7166145	-	522	4	u	Low	7165358-7165563, 7165669-7165731, 7165818-7165907, 7165983-7166145
1695	TCONS_00034321	merged	Chr7	7165358	7166145	-	555	4	u	Low	7165358-7165596, 7165669-7165731, 7165818-7165907, 7165983-7166145
1696	TCONS_00000372	merged	Chr1	3445500	3445871	+	227	3	x	Low	3445500-3445599, 3445671-3445685, 3445760-3445871	Csa1M032440.1
1697	TCONS_00000373	merged	Chr1	3445507	3446137	+	211	2	x	Low	3445507-3445599, 3446020-3446137	Csa1M032440.1
1698	TCONS_00000371	merged	Chr1	3445437	3445871	+	287	2	x	Low	3445437-3445599, 3445748-3445871	Csa1M032440.1
1699	TCONS_00021440	merged	Chr5	4741496	4741801	+	204	2	=	Low	4741496-4741624, 4741727-4741801	Csa5M152180.1
1700	TCONS_00021443	merged	Chr5	4782354	4785156	+	955	4	=	Low	4782354-4782501, 4784072-4784132, 4784293-4784354, 4784473-4785156	Csa5M152230.1
1701	TCONS_00021442	merged	Chr5	4782354	4785156	+	1978	4	j	Low	4782354-4782501, 4783049-4784132, 4784293-4784354, 4784473-4785156	Csa5M152230.1
1702	TCONS_00023595	merged	Chr5	1575368	1578406	-	508	5	j	Low	1575368-1575622, 1577030-1577101, 1577715-1577770, 1578201-1578259, 1578341-1578406	Csa5M049520.1
1703	TCONS_00024373	merged	Chr5	9860899	9864349	-	941	2	o	Low	9860899-9861689, 9864200-9864349	Csa5M218850.1
1704	TCONS_00021449	merged	Chr5	4839747	4841360	+	1482	2	j	Low	4839747-4839882, 4840015-4841360	Csa5M152830.1
1705	TCONS_00025522	merged	Chr5	23973819	23976556	-	892	2	x	Low	23973819-23974362, 23976209-23976556	Csa5M611740.1
1706	TCONS_00027718	merged	Chr6	19379600	19384663	+	2683	8	j	Low	19379600-19379877, 19380679-19380832, 19381067-19382612, 19382771-19383024, 19383854-19383920, 19384090-19384161, 19384282-19384347, 19384418-19384663	Csa6M421050.1
1707	TCONS_00010631	merged	Chr3	10641071	10645244	+	561	2	u	Low	10641071-10641350, 10644964-10645244
1708	TCONS_00007872	merged	Chr2	5885487	5886989	-	1483	2	x	Low	5885487-5885634, 5885655-5886989	Csa2M074190.1
1709	TCONS_00033966	merged	Chr7	3100058	3100845	-	761	2	x	Low	3100058-3100268, 3100296-3100845	Csa7M049170.1
1710	TCONS_00024572	merged	Chr5	14076832	14079093	-	1812	2	o	Low	14076832-14077060, 14077511-14079093	Csa5M381790.1
1711	TCONS_00008162	merged	Chr2	10968529	10973326	-	1039	2	u	Low	10968529-10969014, 10972774-10973326
1712	TCONS_00009967	merged	Chr3	5238609	5238809	+	201	1	=	Low	5238609-5238809	Csa3M104870.1
1713	TCONS_00004255	merged	Chr1	18924747	18925226	-	480	1	=	Low	18924747-18925226	Csa1M533440.1
1714	TCONS_00003340	merged	Chr1	6437661	6438627	-	467	2	u	Low	6437661-6437911, 6438412-6438627
1715	TCONS_00009962	merged	Chr3	4991269	4994557	+	354	4	=	Low	4991269-4991377, 4992052-4992122, 4992504-4992584, 4994465-4994557	Csa3M099740.1
1716	TCONS_00007470	merged	Chr2	1303030	1304178	-	846	3	x	Low	1303030-1303091, 1303256-1303640, 1303780-1304178	Csa2M007430.1
1717	TCONS_00007471	merged	Chr2	1303030	1306136	-	1131	4	x	Low	1303030-1303640, 1303780-1303934, 1305224-1305444, 1305993-1306136	Csa2M007440.1
1718	TCONS_00028804	merged	Chr6	28213412	28213666	+	255	1	=	Low	28213412-28213666	Csa6M524100.1
1719	TCONS_00008615	merged	Chr2	15994651	15995649	-	755	3	=	Low	15994651-15995163, 15995276-15995364, 15995497-15995649	Csa2M350420.1
1720	TCONS_00027713	merged	Chr6	19379591	19384663	+	1505	10	j	Low	19379591-19379877, 19380679-19380832, 19381067-19381241, 19381818-19381933, 19382553-19382620, 19382771-19383024, 19383854-19383920, 19384090-19384161, 19384282-19384347, 19384418-19384663	Csa6M421050.1
1721	TCONS_00007478	merged	Chr2	1371256	1372414	-	634	2	u	Low	1371256-1371554, 1372080-1372414
1722	TCONS_00027712	merged	Chr6	19379591	19384663	+	1578	10	j	Low	19379591-19379877, 19380679-19380832, 19381067-19381241, 19381818-19381933, 19382553-19382620, 19382771-19383024, 19383854-19383993, 19384090-19384161, 19384282-19384347, 19384418-19384663	Csa6M421050.1
1723	TCONS_00021505	merged	Chr5	5242310	5242678	+	369	1	=	Low	5242310-5242678	Csa5M154870.1
1724	TCONS_00021506	merged	Chr5	5246135	5246432	+	298	1	=	Low	5246135-5246432	Csa5M154880.1
1725	TCONS_00012919	merged	Chr3	37102916	37103182	+	267	1	=	Low	37102916-37103182	Csa3M880040.1
1726	TCONS_00019441	merged	Chr4	4602698	4604330	-	364	2	=	Low	4602698-4602978, 4604248-4604330	Csa4M055360.1
1727	TCONS_00030043	merged	Chr6	11390019	11390503	-	425	2	x	Low	11390019-11390291, 11390352-11390503	Csa6M168250.1
1728	TCONS_00016675	merged	Chr3	39550703	39551650	-	823	2	x	Low	39550703-39550867, 39550993-39551650	Csa3M912890.1
1729	TCONS_00011451	merged	Chr3	23504420	23510746	+	1917	3	x	Low	23504420-23504614, 23504807-23504919, 23509138-23510746	Csa3M607130.1
1730	TCONS_00023597	merged	Chr5	1575368	1582784	-	624	5	j	Low	1575368-1575622, 1577715-1577770, 1578201-1578259, 1578341-1578432, 1582623-1582784	Csa5M049520.1
1731	TCONS_00034034	merged	Chr7	3721315	3765929	-	808	2	o	Low	3721315-3721362, 3765170-3765929	Csa7M063930.1
1732	TCONS_00011452	merged	Chr3	23504420	23510746	+	1332	4	x	Low	23504420-23504655, 23504807-23504919, 23509141-23509289, 23509913-23510746	Csa3M607130.1
1733	TCONS_00034032	merged	Chr7	3714425	3765929	-	1132	2	o	Low	3714425-3714796, 3765170-3765929	Csa7M063930.1
1734	TCONS_00011454	merged	Chr3	23504476	23510746	+	1885	3	x	Low	23504476-23504641, 23504810-23504919, 23509138-23510746	Csa3M607130.1
1735	TCONS_00034030	merged	Chr7	3714425	3729472	-	483	3	x	Low	3714425-3714728, 3725183-3725314, 3729426-3729472	Csa7M062920.1
1736	TCONS_00034031	merged	Chr7	3714425	3730251	-	1257	3	x	Low	3714425-3714796, 3719858-3720517, 3730027-3730251	Csa7M062920.1
1737	TCONS_00009426	merged	Chr2	23124663	23130878	-	658	3	o	Low	23124663-23124969, 23125192-23125379, 23130716-23130878	Csa2M442270.1
1738	TCONS_00025379	merged	Chr5	22797595	22799995	-	840	4	j	Low	22797595-22798156, 22798234-22798336, 22799038-22799160, 22799944-22799995	Csa5M606340.1
1739	TCONS_00002719	merged	Chr1	1698098	1701286	-	1847	3	j	Low	1698098-1699056, 1699717-1700205, 1700888-1701286	Csa1M012110.1
1740	TCONS_00028674	merged	Chr6	27323194	27326178	+	1132	2	x	Low	27323194-27323374, 27325228-27326178	Csa6M518040.1
1741	TCONS_00002712	merged	Chr1	1609148	1611446	-	1129	4	j	Low	1609148-1609553, 1609660-1609944, 1610890-1611012, 1611132-1611446	Csa1M011480.1
1742	TCONS_00002714	merged	Chr1	1635410	1638627	-	3099	2	x	Low	1635410-1638204, 1638324-1638627	Csa1M011520.1
1743	TCONS_00023596	merged	Chr5	1575368	1578439	-	413	3	j	Low	1575368-1575622, 1578201-1578259, 1578341-1578439	Csa5M049520.1
1744	TCONS_00024020	merged	Chr5	6275561	6277967	-	1462	6	u	Low	6275561-6275724, 6275819-6275869, 6276206-6276259, 6276347-6276367, 6276451-6277398, 6277744-6277967
1745	TCONS_00011308	merged	Chr3	21630649	21632731	+	362	2	u	Low	21630649-21630900, 21632622-21632731
1746	TCONS_00024023	merged	Chr5	6278945	6281535	-	1577	3	u	Low	6278945-6279823, 6279913-6280066, 6280992-6281535
1747	TCONS_00009700	merged	Chr3	2069214	2070777	+	1384	2	x	Low	2069214-2069543, 2069724-2070777	Csa3M020040.1
1748	TCONS_00002021	merged	Chr1	21942538	21947986	+	5053	3	x	Low	21942538-21945124, 21945405-21945499, 21945616-21947986	Csa1M586250.1
1749	TCONS_00020100	merged	Chr4	12014514	12017328	-	1901	4	j	Low	12014514-12015549, 12015814-12016328, 12016405-12016557, 12017132-12017328	Csa4M296180.1
1750	TCONS_00002023	merged	Chr1	21942538	21947986	+	5311	3	x	Low	21942538-21943467, 21943490-21945499, 21945616-21947986	Csa1M586250.1
1751	TCONS_00011555	merged	Chr3	24630989	24636438	+	532	2	x	Low	24630989-24631503, 24636422-24636438	Csa3M634320.1
1752	TCONS_00008545	merged	Chr2	15466073	15467202	-	666	2	x	Low	15466073-15466412, 15466877-15467202	Csa2M346000.1
1753	TCONS_00029605	merged	Chr6	6357240	6361963	-	3211	2	x	Low	6357240-6359979, 6361493-6361963	Csa6M092550.1
1754	TCONS_00029604	merged	Chr6	6357240	6361963	-	1575	3	x	Low	6357240-6358123, 6359760-6359979, 6361493-6361963	Csa6M092550.1
1755	TCONS_00029603	merged	Chr6	6357240	6361960	-	4583	2	x	Low	6357240-6360850, 6360989-6361960	Csa6M092550.1
1756	TCONS_00029602	merged	Chr6	6357240	6361929	-	3168	2	x	Low	6357240-6359979, 6361502-6361929	Csa6M092550.1
1757	TCONS_00008003	merged	Chr2	8242471	8246194	-	876	2	u	Low	8242471-8243105, 8245954-8246194
1758	TCONS_00003397	merged	Chr1	6916372	6923890	-	1706	2	x	Low	6916372-6916683, 6922497-6923890	Csa1M065420.1
1759	TCONS_00003396	merged	Chr1	6849926	6856562	-	461	2	x	Low	6849926-6850274, 6856451-6856562	Csa1M064780.1
1760	TCONS_00020712	merged	Chr4	20425591	20426502	-	808	2	j	Low	20425591-20425776, 20425881-20426502	Csa4M628320.1
1761	TCONS_00015503	merged	Chr3	28081712	28091637	-	636	4	j	Low	28081712-28081844, 28090734-28090999, 28091091-28091174, 28091485-28091637	Csa3M734260.1
1762	TCONS_00019844	merged	Chr4	9454700	9458327	-	3541	2	x	Low	9454700-9455541, 9455629-9458327	Csa4M192080.1
1763	TCONS_00019590	merged	Chr4	5838208	5840480	-	953	3	j	Low	5838208-5838972, 5840214-5840349, 5840429-5840480	Csa4M089280.1
1764	TCONS_00019591	merged	Chr4	5838208	5840480	-	963	3	j	Low	5838208-5838972, 5840214-5840349, 5840419-5840480	Csa4M089280.1
1765	TCONS_00019592	merged	Chr4	5838208	5840610	-	947	3	j	Low	5838208-5838969, 5840214-5840349, 5840562-5840610	Csa4M089280.1
1766	TCONS_00019593	merged	Chr4	5838208	5840652	-	992	3	=	Low	5838208-5838972, 5840214-5840349, 5840562-5840652	Csa4M089280.1
1767	TCONS_00019594	merged	Chr4	5838208	5840652	-	966	3	j	Low	5838208-5838972, 5840214-5840349, 5840588-5840652	Csa4M089280.1
1768	TCONS_00019595	merged	Chr4	5838208	5840713	-	1183	3	j	Low	5838208-5838969, 5840214-5840349, 5840429-5840713	Csa4M089280.1
1769	TCONS_00019596	merged	Chr4	5849101	5854012	-	427	2	x	Low	5849101-5849200, 5853686-5854012	Csa4M089780.1
1770	TCONS_00012829	merged	Chr3	36268066	36269132	+	441	3	=	Low	36268066-36268279, 36268420-36268485, 36268972-36269132	Csa3M866500.1
1771	TCONS_00001438	merged	Chr1	15208606	15210356	+	1622	2	x	Low	15208606-15209969, 15210099-15210356	Csa1M420320.1
1772	TCONS_00001439	merged	Chr1	15222236	15223784	+	1371	2	x	Low	15222236-15223167, 15223346-15223784	Csa1M420340.1
1773	TCONS_00001430	merged	Chr1	15137351	15144692	+	287	2	x	Low	15137351-15137514, 15144570-15144692	Csa1M418250.1
1774	TCONS_00001431	merged	Chr1	15137359	15144692	+	280	2	x	Low	15137359-15137579, 15144634-15144692	Csa1M418250.1
1775	TCONS_00008945	merged	Chr2	18484777	18485493	-	610	2	x	Low	18484777-18485224, 18485332-18485493	Csa2M372720.1
1776	TCONS_00028487	merged	Chr6	26110405	26111141	+	626	2	x	Low	26110405-26110645, 26110757-26111141	Csa6M509550.1
1777	TCONS_00027161	merged	Chr6	12841573	12843008	+	1356	2	u	Low	12841573-12841833, 12841914-12843008
1778	TCONS_00034376	merged	Chr7	8050374	8051314	-	518	2	x	Low	8050374-8050504, 8050928-8051314	Csa7M229900.1
1779	TCONS_00009418	merged	Chr2	22978700	22979880	-	758	2	x	Low	22978700-22978964, 22979388-22979880	Csa2M439190.1
1780	TCONS_00015505	merged	Chr3	28090325	28091637	-	912	3	=	Low	28090325-28090999, 28091091-28091174, 28091485-28091637	Csa3M734260.1
1781	TCONS_00028480	merged	Chr6	26081962	26090224	+	235	2	x	Low	26081962-26082016, 26090045-26090224	Csa6M508020.1
1782	TCONS_00028481	merged	Chr6	26082869	26084286	+	439	2	x	Low	26082869-26083238, 26084218-26084286	Csa6M508020.1
1783	TCONS_00007656	merged	Chr2	3118534	3210361	-	1228	2	o	Low	3118534-3119432, 3210033-3210361	Csa2M033320.1
1784	TCONS_00009417	merged	Chr2	22955488	22958175	-	1821	2	u	Low	22955488-22956879, 22957747-22958175
1785	TCONS_00007122	merged	Chr2	20482637	20485606	+	2133	2	x	Low	20482637-20484634, 20485472-20485606	Csa2M401380.1
1786	TCONS_00006708	merged	Chr2	17334629	17336808	+	457	3	x	Low	17334629-17334662, 17334771-17334875, 17336491-17336808	Csa2M361710.1
1787	TCONS_00031796	merged	Chr6	27330442	27331964	-	1194	3	u	Low	27330442-27330849, 27331007-27331548, 27331721-27331964
1788	TCONS_00020679	merged	Chr4	20193910	20196942	-	641	4	j	Low	20193910-20194246, 20194964-20195054, 20196650-20196789, 20196870-20196942	Csa4M625040.1
1789	TCONS_00006397	merged	Chr2	14959081	14960318	+	900	2	o	Low	14959081-14959606, 14959945-14960318	Csa2M325960.1
1790	TCONS_00011136	merged	Chr3	17997158	18002504	+	907	2	u	Low	17997158-17997388, 18001829-18002504
1791	TCONS_00012174	merged	Chr3	30217266	30219060	+	1639	2	x	Low	30217266-30217441, 30217598-30219060	Csa3M781610.2
1792	TCONS_00012173	merged	Chr3	30213637	30214800	+	1055	2	x	Low	30213637-30214645, 30214755-30214800	Csa3M781590.1
1793	TCONS_00035478	merged	Scaffold000122	200401	203662	+	1462	3	j	Low	200401-201105, 202177-202440, 203170-203662	CsaUNM008820.2
1794	TCONS_00012487	merged	Chr3	32646960	32651330	+	684	3	u	Low	32646960-32647060, 32647578-32647756, 32650927-32651330
1795	TCONS_00014755	merged	Chr3	16386443	16389255	-	2655	2	u	Low	16386443-16386916, 16387075-16389255
1796	TCONS_00022529	merged	Chr5	19772791	19774165	+	1303	2	x	Low	19772791-19773215, 19773288-19774165	Csa5M568810.1
1797	TCONS_00013356	merged	Chr3	1162897	1165190	-	2265	2	x	Low	1162897-1163089, 1163119-1165190	Csa3M011620.1
1798	TCONS_00022523	merged	Chr5	19544259	19544628	+	370	1	=	Low	19544259-19544628	Csa5M561250.1
1799	TCONS_00013062	merged	Chr3	38318794	38319241	+	331	2	=	Low	38318794-38318942, 38319060-38319241	Csa3M893400.1
1800	TCONS_00014757	merged	Chr3	16386443	16392687	-	1679	3	u	Low	16386443-16386916, 16387075-16387255, 16391664-16392687
1801	TCONS_00012489	merged	Chr3	32672093	32673006	+	691	3	=	Low	32672093-32672291, 32672385-32672455, 32672586-32673006	Csa3M825030.1
1802	TCONS_00009568	merged	Chr3	1079815	1082609	+	2617	3	x	Low	1079815-1080038, 1080069-1080514, 1080663-1082609	Csa3M009510.1
1803	TCONS_00006633	merged	Chr2	16730273	16731426	+	839	2	u	Low	16730273-16730449, 16730765-16731426
1804	TCONS_00014756	merged	Chr3	16386443	16392588	-	1399	2	u	Low	16386443-16386916, 16391664-16392588
1805	TCONS_00017662	merged	Chr4	9227327	9237756	+	1908	4	j	Low	9227327-9227491, 9227781-9227899, 9234883-9236115, 9237366-9237756	Csa4M188380.1
1806	TCONS_00006639	merged	Chr2	16752031	16759278	+	2190	2	x	Low	16752031-16753368, 16758427-16759278	Csa2M356660.1
1807	TCONS_00017663	merged	Chr4	9227330	9234055	+	2983	3	j	Low	9227330-9227491, 9227781-9227899, 9231354-9234055	Csa4M188380.1
1808	TCONS_00020873	merged	Chr4	21691200	21691466	-	267	1	=	Low	21691200-21691466	Csa4M644690.1
1809	TCONS_00011528	merged	Chr3	24526874	24529947	+	896	3	j	Low	24526874-24527158, 24529256-24529435, 24529517-24529947	Csa3M630240.1
1810	TCONS_00025778	merged	Chr5	26371421	26372292	-	733	3	x	Low	26371421-26371661, 26371743-26371906, 26371965-26372292	Csa5M636620.1
1811	TCONS_00017079	merged	Chr4	2399719	2400251	+	405	2	u	Low	2399719-2399904, 2400033-2400251
1812	TCONS_00017078	merged	Chr4	2395961	2396765	+	258	2	=	Low	2395961-2396072, 2396620-2396765	Csa4M022280.1
1813	TCONS_00030553	merged	Chr6	16905411	16905707	-	297	1	=	Low	16905411-16905707	Csa6M374700.1
1814	TCONS_00030555	merged	Chr6	16912208	16912854	-	237	2	=	Low	16912208-16912253, 16912664-16912854	Csa6M374720.1
1815	TCONS_00030554	merged	Chr6	16908684	16908932	-	249	1	=	Low	16908684-16908932	Csa6M374710.1
1816	TCONS_00017071	merged	Chr4	2359208	2359572	+	243	2	=	Low	2359208-2359334, 2359457-2359572	Csa4M017210.1
1817	TCONS_00017073	merged	Chr4	2372540	2373151	+	258	3	=	Low	2372540-2372636, 2372895-2372963, 2373060-2373151	Csa4M022240.1
1818	TCONS_00021873	merged	Chr5	8706216	8707522	+	985	3	u	Low	8706216-8706559, 8706715-8706829, 8706997-8707522
1819	TCONS_00017075	merged	Chr4	2382766	2383854	+	493	2	=	Low	2382766-2382987, 2383584-2383854	Csa4M022260.1
1820	TCONS_00017077	merged	Chr4	2392113	2393030	+	460	2	u	Low	2392113-2392222, 2392681-2393030
1821	TCONS_00017076	merged	Chr4	2385904	2387824	+	1277	2	u	Low	2385904-2386704, 2387349-2387824
1822	TCONS_00013758	merged	Chr3	6587825	6596232	-	6694	3	u	Low	6587825-6588585, 6588808-6588879, 6590372-6596232
1823	TCONS_00013759	merged	Chr3	6587825	6604916	-	6040	5	x	Low	6587825-6592375, 6596946-6597010, 6600339-6600520, 6603000-6603065, 6603741-6604916	Csa3M119240.1
1824	TCONS_00010883	merged	Chr3	12969320	12970584	+	1156	2	x	Low	12969320-12969623, 12969733-12970584	Csa3M184590.1
1825	TCONS_00010885	merged	Chr3	13116728	13118828	+	1613	2	x	Low	13116728-13117829, 13118318-13118828	Csa3M186720.2
1826	TCONS_00014523	merged	Chr3	12836342	12842457	-	3162	2	u	Low	12836342-12839077, 12842032-12842457
1827	TCONS_00019332	merged	Chr4	3408420	3411967	-	2468	5	j	Low	3408420-3409396, 3409509-3409565, 3409682-3410672, 3410818-3410949, 3411657-3411967	Csa4M043920.1
1828	TCONS_00011996	merged	Chr3	28758058	28763702	+	1167	5	j	Low	28758058-28758205, 28758277-28758354, 28758506-28758601, 28759935-28760226, 28763150-28763702	Csa3M741830.1
1829	TCONS_00012165	merged	Chr3	30154419	30155305	+	887	1	=	Low	30154419-30155305	Csa3M778950.1
1830	TCONS_00029838	merged	Chr6	9017098	9026549	-	1530	3	x	Low	9017098-9018168, 9025953-9026145, 9026284-9026549	Csa6M128540.1
1831	TCONS_00011997	merged	Chr3	28758058	28763702	+	3455	5	j	Low	28758058-28758205, 28758277-28758354, 28758506-28758601, 28759935-28762514, 28763150-28763702	Csa3M741830.1
1832	TCONS_00001767	merged	Chr1	19018740	19019535	+	676	2	=	Low	19018740-19019006, 19019127-19019535	Csa1M533620.1
1833	TCONS_00022221	merged	Chr5	14670170	14671574	+	621	3	u	Low	14670170-14670467, 14670507-14670699, 14671445-14671574
1834	TCONS_00029090	merged	Chr6	1487106	1487948	-	572	3	=	Low	1487106-1487489, 1487678-1487768, 1487852-1487948	Csa6M013920.1
1835	TCONS_00003816	merged	Chr1	12846454	12848173	-	1536	3	j	Low	12846454-12847623, 12847705-12847967, 12848071-12848173	Csa1M265120.1
1836	TCONS_00003817	merged	Chr1	12877737	12878211	-	475	1	=	Low	12877737-12878211	Csa1M265650.1
1837	TCONS_00011992	merged	Chr3	28676172	28677195	+	838	2	x	Low	28676172-28676789, 28676976-28677195	Csa3M740220.1
1838	TCONS_00018087	merged	Chr4	13685229	13686685	+	1345	2	x	Low	13685229-13685585, 13685698-13686685	Csa4M337260.1
1839	TCONS_00006525	merged	Chr2	15918631	15919478	+	824	2	x	Low	15918631-15919317, 15919342-15919478	Csa2M350250.1
1840	TCONS_00029096	merged	Chr6	1553156	1560422	-	679	2	o	Low	1553156-1553817, 1560406-1560422	Csa6M014520.1
1841	TCONS_00013680	merged	Chr3	5547305	5550438	-	1232	3	j	Low	5547305-5548194, 5549373-5549442, 5550167-5550438	Csa3M110700.1
1842	TCONS_00006521	merged	Chr2	15872989	15874025	+	781	2	=	Low	15872989-15873220, 15873477-15874025	Csa2M349670.1
1843	TCONS_00013685	merged	Chr3	5686249	5693018	-	432	2	x	Low	5686249-5686501, 5692840-5693018	Csa3M112780.1
1844	TCONS_00020494	merged	Chr4	17179610	17184212	-	543	2	x	Low	17179610-17179862, 17183923-17184212	Csa4M495210.1
1845	TCONS_00035677	merged	Scaffold001192	214	653	+	217	2	u	Low	214-333, 557-653
1846	TCONS_00033044	merged	Chr7	13561795	13563475	+	1632	2	x	Low	13561795-13562330, 13562380-13563475	Csa7M374590.1
1847	TCONS_00035675	merged	Scaffold001163	147	667	-	440	2	u	Low	147-327, 409-667
1848	TCONS_00035674	merged	Scaffold001104	42	693	-	543	2	u	Low	42-103, 213-693
1849	TCONS_00015231	merged	Chr3	25781075	25781737	-	525	2	x	Low	25781075-25781430, 25781569-25781737	Csa3M653430.1
1850	TCONS_00015230	merged	Chr3	25781075	25781710	-	561	2	x	Low	25781075-25781433, 25781509-25781710	Csa3M653430.1
1851	TCONS_00009159	merged	Chr2	20230593	20233297	-	2587	2	x	Low	20230593-20231149, 20231268-20233297	Csa2M386180.1
1852	TCONS_00019892	merged	Chr4	10177186	10178593	-	866	2	u	Low	10177186-10177826, 10178369-10178593
1853	TCONS_00033781	merged	Chr7	1189137	1207054	-	1300	2	o	Low	1189137-1190403, 1207022-1207054	Csa7M021910.1
1854	TCONS_00033780	merged	Chr7	1163066	1164169	-	676	2	u	Low	1163066-1163509, 1163938-1164169
1855	TCONS_00019207	merged	Chr4	2354884	2355833	-	387	2	=	Low	2354884-2355120, 2355684-2355833	Csa4M017200.1
1856	TCONS_00022732	merged	Chr5	21731866	21738313	+	5764	2	x	Low	21731866-21732541, 21733226-21738313	Csa5M598620.1
1857	TCONS_00022733	merged	Chr5	21732238	21738313	+	5984	2	x	Low	21732238-21732405, 21732498-21738313	Csa5M598620.1
1858	TCONS_00017850	merged	Chr4	11220284	11227180	+	2556	2	x	Low	11220284-11222636, 11226978-11227180	Csa4M289120.1
1859	TCONS_00017857	merged	Chr4	11375800	11379591	+	778	3	j	Low	11375800-11375942, 11378044-11378337, 11379251-11379591	Csa4M290850.1
1860	TCONS_00017500	merged	Chr4	6131116	6132193	+	998	2	x	Low	6131116-6131519, 6131600-6132193	Csa4M093000.1
1861	TCONS_00023604	merged	Chr5	1689675	1698506	-	1988	4	j	Low	1689675-1690891, 1692126-1692203, 1695921-1696464, 1698358-1698506	Csa5M052550.1
1862	TCONS_00033143	merged	Chr7	14640663	14642920	+	640	2	u	Low	14640663-14640894, 14642513-14642920
1863	TCONS_00026236	merged	Chr6	2900754	2902271	+	1164	3	j	Low	2900754-2901341, 2901510-2901578, 2901765-2902271	Csa6M040570.1
1864	TCONS_00023603	merged	Chr5	1689675	1698506	-	1910	3	j	Low	1689675-1690891, 1695921-1696464, 1698358-1698506	Csa5M052550.1
1865	TCONS_00023511	merged	Chr5	27967700	27972257	+	2763	6	u	Low	27967700-27967924, 27968760-27968833, 27968933-27969248, 27969938-27969999, 27970094-27970166, 27970245-27972257
1866	TCONS_00002063	merged	Chr1	22344858	22346563	+	1465	2	x	Low	22344858-22345910, 22346152-22346563	Csa1M589700.1
1867	TCONS_00023609	merged	Chr5	1818431	1826382	-	692	2	x	Low	1818431-1818556, 1825817-1826382	Csa5M056090.1
1868	TCONS_00023608	merged	Chr5	1778342	1780967	-	352	3	u	Low	1778342-1778502, 1779329-1779408, 1780857-1780967
1869	TCONS_00003923	merged	Chr1	15027734	15028250	-	517	1	=	Low	15027734-15028250	Csa1M409740.1
1870	TCONS_00008064	merged	Chr2	9914046	9914601	-	556	1	=	Low	9914046-9914601	Csa2M174080.1
1871	TCONS_00013193	merged	Chr3	136835	145088	-	1198	2	o	Low	136835-137323, 144380-145088	Csa3M000190.1
1872	TCONS_00031208	merged	Chr6	23063756	23067273	-	776	2	x	Low	23063756-23064122, 23066865-23067273	Csa6M489380.1
1873	TCONS_00031206	merged	Chr6	23063756	23067271	-	2869	2	x	Low	23063756-23066217, 23066865-23067271	Csa6M489380.1
1874	TCONS_00005933	merged	Chr2	9718753	9722240	+	1546	2	o	Low	9718753-9719091, 9721034-9722240	Csa2M171910.1
1875	TCONS_00021296	merged	Chr5	3467204	3471186	+	3891	2	x	Low	3467204-3470048, 3470141-3471186	Csa5M139260.2
1876	TCONS_00031807	merged	Chr6	27337744	27340988	-	1243	3	j	Low	27337744-27338579, 27340508-27340629, 27340704-27340988	Csa6M518070.1
1877	TCONS_00031800	merged	Chr6	27337744	27340884	-	1937	4	j	Low	27337744-27338332, 27339092-27340136, 27340508-27340629, 27340704-27340884	Csa6M518070.1
1878	TCONS_00005420	merged	Chr2	2077790	2081665	+	2420	2	x	Low	2077790-2078224, 2079681-2081665	Csa2M011520.1
1879	TCONS_00021292	merged	Chr5	3426386	3428955	+	720	3	u	Low	3426386-3426465, 3427227-3427570, 3428660-3428955
1880	TCONS_00011132	merged	Chr3	17764529	17876967	+	342	2	o	Low	17764529-17764822, 17876920-17876967	Csa3M333840.1
1881	TCONS_00011133	merged	Chr3	17798063	17798569	+	367	2	x	Low	17798063-17798362, 17798503-17798569	Csa3M331330.1
1882	TCONS_00000419	merged	Chr1	3716386	3722188	+	493	2	x	Low	3716386-3716845, 3722156-3722188	Csa1M039040.1
1883	TCONS_00000418	merged	Chr1	3712451	3715894	+	3371	2	o	Low	3712451-3713402, 3713476-3715894	Csa1M039010.1
1884	TCONS_00031808	merged	Chr6	27337744	27340988	-	1041	4	j	Low	27337744-27338332, 27339092-27339136, 27340508-27340629, 27340704-27340988	Csa6M518070.1
1885	TCONS_00031809	merged	Chr6	27337744	27340988	-	1302	4	j	Low	27337744-27338579, 27339078-27339136, 27340508-27340629, 27340704-27340988	Csa6M518070.1
1886	TCONS_00011135	merged	Chr3	17910352	17910932	+	552	2	x	Low	17910352-17910545, 17910575-17910932	Csa3M340350.1
1887	TCONS_00015697	merged	Chr3	29678948	29679848	-	679	2	x	Low	29678948-29679292, 29679515-29679848	Csa3M775250.1
1888	TCONS_00015696	merged	Chr3	29669171	29671365	-	2089	2	x	Low	29669171-29669722, 29669829-29671365	Csa3M775240.1
1889	TCONS_00016118	merged	Chr3	33436848	33437924	-	1077	1	=	Low	33436848-33437924	Csa3M837040.1
1890	TCONS_00024109	merged	Chr5	7004973	7007051	-	1017	2	u	Low	7004973-7005401, 7006464-7007051
1891	TCONS_00025614	merged	Chr5	24659974	24660483	-	457	2	x	Low	24659974-24660291, 24660345-24660483	Csa5M622680.1
1892	TCONS_00018423	merged	Chr4	19376274	19376664	+	346	2	x	Low	19376274-19376368, 19376414-19376664	Csa4M608110.1
1893	TCONS_00032570	merged	Chr7	5169611	5173454	+	917	2	x	Low	5169611-5169874, 5172802-5173454	Csa7M074960.1
1894	TCONS_00034781	merged	Chr7	14051247	14051513	-	267	1	=	Low	14051247-14051513	Csa7M379090.1
1895	TCONS_00013994	merged	Chr3	8289755	8292227	-	545	4	j	Low	8289755-8289980, 8290163-8290242, 8290920-8290996, 8292066-8292227	Csa3M129550.1
1896	TCONS_00032579	merged	Chr7	5215116	5216434	+	931	2	u	Low	5215116-5215783, 5216172-5216434
1897	TCONS_00026522	merged	Chr6	5588887	5595737	+	815	2	x	Low	5588887-5589179, 5595216-5595737	Csa6M083030.1
1898	TCONS_00026521	merged	Chr6	5582691	5590597	+	1317	2	x	Low	5582691-5582927, 5589518-5590597	Csa6M082530.1
1899	TCONS_00006785	merged	Chr2	17999015	17999864	+	806	2	x	Low	17999015-17999565, 17999610-17999864	Csa2M369140.1
1900	TCONS_00023735	merged	Chr5	3499901	3500685	-	563	3	=	Low	3499901-3500280, 3500423-3500478, 3500559-3500685	Csa5M139330.1
1901	TCONS_00023734	merged	Chr5	3481449	3495750	-	469	2	x	Low	3481449-3481560, 3495394-3495750	Csa5M139300.1
1902	TCONS_00027349	merged	Chr6	15713601	15714895	+	1028	2	=	Low	15713601-15714442, 15714710-15714895	Csa6M349820.1
1903	TCONS_00008280	merged	Chr2	12413179	12483017	-	952	3	o	Low	12413179-12413191, 12481997-12482713, 12482796-12483017	Csa2M252040.1
1904	TCONS_00008281	merged	Chr2	12413179	12483030	-	862	4	o	Low	12413179-12413191, 12482013-12482220, 12482308-12482713, 12482796-12483030	Csa2M252040.1
1905	TCONS_00011680	merged	Chr3	26046887	26047857	+	701	2	x	Low	26046887-26047208, 26047479-26047857	Csa3M665600.1
1906	TCONS_00026701	merged	Chr6	7814274	7816728	+	795	3	=	Low	7814274-7814389, 7815730-7815918, 7816239-7816728	Csa6M113510.1
1907	TCONS_00011876	merged	Chr3	27786886	27788738	+	1650	2	x	Low	27786886-27788041, 27788245-27788738	Csa3M732620.1
1908	TCONS_00000778	merged	Chr1	6159969	6161144	+	1143	2	x	Low	6159969-6160399, 6160433-6161144	Csa1M051810.1
1909	TCONS_00004068	merged	Chr1	16734438	16737285	-	1643	2	x	Low	16734438-16735574, 16736780-16737285	Csa1M467140.1
1910	TCONS_00015343	merged	Chr3	26888145	26899203	-	2102	2	x	Low	26888145-26888747, 26897705-26899203	Csa3M710780.1
1911	TCONS_00015784	merged	Chr3	30565129	30566431	-	1216	2	x	Low	30565129-30565419, 30565507-30566431	Csa3M790960.1
1912	TCONS_00033550	merged	Chr7	18095795	18097840	+	604	3	j	Low	18095795-18095969, 18096358-18096481, 18097536-18097840	Csa7M447890.1
1913	TCONS_00033551	merged	Chr7	18095826	18097840	+	449	2	j	Low	18095826-18095969, 18097536-18097840	Csa7M447890.1
1914	TCONS_00015348	merged	Chr3	27021713	27022080	-	368	1	=	Low	27021713-27022080	Csa3M713870.1
1915	TCONS_00024962	merged	Chr5	19267061	19282280	-	1380	3	o	Low	19267061-19267956, 19268208-19268273, 19281863-19282280	Csa5M546570.1
1916	TCONS_00034252	merged	Chr7	5472361	5479729	-	860	3	j	Low	5472361-5473001, 5473588-5473688, 5479612-5479729	Csa7M089220.1
1917	TCONS_00013013	merged	Chr3	37886542	37891057	+	2220	3	x	Low	37886542-37887478, 37889252-37890113, 37890637-37891057	Csa3M889930.1
1918	TCONS_00034250	merged	Chr7	5471868	5479712	-	288	4	j	Low	5471868-5471912, 5472503-5472543, 5473588-5473688, 5479612-5479712	Csa7M089220.1
1919	TCONS_00034251	merged	Chr7	5472361	5479721	-	857	3	j	Low	5472361-5473006, 5473588-5473688, 5479612-5479721	Csa7M089220.1
1920	TCONS_00034256	merged	Chr7	5620435	5626879	-	633	3	u	Low	5620435-5620714, 5622161-5622211, 5626578-5626879
1921	TCONS_00034255	merged	Chr7	5620435	5626879	-	733	4	u	Low	5620435-5620714, 5622161-5622211, 5622668-5622767, 5626578-5626879
1922	TCONS_00022399	merged	Chr5	17706368	17707616	+	938	2	x	Low	17706368-17706405, 17706717-17707616	Csa5M505800.1
1923	TCONS_00004460	merged	Chr1	21054368	21057656	-	814	5	x	Low	21054368-21054846, 21055239-21055330, 21057200-21057281, 21057359-21057440, 21057578-21057656	Csa1M570080.1
1924	TCONS_00011694	merged	Chr3	26213848	26214627	+	363	2	u	Low	26213848-26213986, 26214404-26214627
1925	TCONS_00023221	merged	Chr5	25244025	25247234	+	1047	3	=	Low	25244025-25244332, 25245395-25245529, 25246631-25247234	Csa5M626040.1
1926	TCONS_00026147	merged	Chr6	1438459	1439375	+	714	2	u	Low	1438459-1438765, 1438969-1439375
1927	TCONS_00023426	merged	Chr5	27277422	27279096	+	1617	2	x	Low	27277422-27277919, 27277978-27279096	Csa5M647270.1
1928	TCONS_00026140	merged	Chr6	1377779	1382364	+	1505	2	x	Low	1377779-1378255, 1381337-1382364	Csa6M012820.1
1929	TCONS_00024492	merged	Chr5	12835079	12845530	-	2403	6	u	Low	12835079-12836600, 12838568-12838797, 12839025-12839178, 12839261-12839377, 12839455-12839547, 12845244-12845530
1930	TCONS_00020866	merged	Chr4	21616824	21618745	-	495	2	x	Low	21616824-21616881, 21618309-21618745	Csa4M643070.1
1931	TCONS_00029523	merged	Chr6	5693071	5695995	-	1777	4	j	Low	5693071-5693373, 5693547-5693648, 5693758-5694962, 5695829-5695995	Csa6M086150.1
1932	TCONS_00031974	merged	Chr6	28856568	28862312	-	2138	5	j	Low	28856568-28856931, 28857302-28857932, 28859054-28859169, 28860446-28860986, 28861827-28862312	Csa6M526540.1
1933	TCONS_00000562	merged	Chr1	4796939	4797814	+	843	2	x	Low	4796939-4797681, 4797715-4797814	Csa1M043220.1
1934	TCONS_00013014	merged	Chr3	37888790	37891057	+	1745	2	x	Low	37888790-37890113, 37890637-37891057	Csa3M889930.1
1935	TCONS_00008592	merged	Chr2	15867204	15872665	-	4152	2	x	Low	15867204-15871106, 15872417-15872665	Csa2M349660.1
1936	TCONS_00014899	merged	Chr3	19627711	19637340	-	4855	3	u	Low	19627711-19631516, 19631623-19631902, 19636572-19637340
1937	TCONS_00008590	merged	Chr2	15867204	15872639	-	4719	2	x	Low	15867204-15871106, 15871824-15872639	Csa2M349660.1
1938	TCONS_00011262	merged	Chr3	20934025	20935612	+	697	3	u	Low	20934025-20934533, 20934630-20934757, 20935553-20935612
1939	TCONS_00003493	merged	Chr1	8016087	8017878	-	1394	2	x	Low	8016087-8016775, 8017174-8017878	Csa1M084280.1
1940	TCONS_00011592	merged	Chr3	25030634	25035318	+	268	2	x	Low	25030634-25030715, 25035133-25035318	Csa3M640540.1
1941	TCONS_00011261	merged	Chr3	20934025	20935612	+	1492	2	u	Low	20934025-20934533, 20934630-20935612
1942	TCONS_00011594	merged	Chr3	25063476	25066316	+	248	2	x	Low	25063476-25063508, 25066102-25066316	Csa3M640610.1
1943	TCONS_00003494	merged	Chr1	8016087	8018013	-	1461	2	x	Low	8016087-8016707, 8017174-8018013	Csa1M084280.1
1944	TCONS_00021475	merged	Chr5	5044767	5048616	+	355	2	x	Low	5044767-5044885, 5048381-5048616	Csa5M153130.1
1945	TCONS_00021476	merged	Chr5	5057404	5057981	+	382	2	j	Low	5057404-5057729, 5057926-5057981	Csa5M153140.1
1946	TCONS_00029290	merged	Chr6	3938409	3943135	-	3705	2	x	Low	3938409-3940203, 3941226-3943135	Csa6M052050.1
1947	TCONS_00029291	merged	Chr6	3938409	3943156	-	4653	2	x	Low	3938409-3941130, 3941226-3943156	Csa6M052050.1
1948	TCONS_00029292	merged	Chr6	3938409	3943206	-	3512	3	x	Low	3938409-3941130, 3941226-3941398, 3942590-3943206	Csa6M052050.1
1949	TCONS_00029293	merged	Chr6	3938409	3943206	-	2724	4	x	Low	3938409-3940203, 3940992-3941130, 3941226-3941398, 3942590-3943206	Csa6M052050.1
1950	TCONS_00018636	merged	Chr4	21446922	21447188	+	267	1	=	Low	21446922-21447188	Csa4M641720.1
1951	TCONS_00033423	merged	Chr7	16790211	16805359	+	703	2	x	Low	16790211-16790561, 16805008-16805359	Csa7M430240.1
1952	TCONS_00011071	merged	Chr3	16441357	16442997	+	279	4	=	Low	16441357-16441377, 16441731-16441812, 16442731-16442885, 16442977-16442997	Csa3M271350.1
1953	TCONS_00025549	merged	Chr5	24125418	24126990	-	343	2	x	Low	24125418-24125464, 24126695-24126990	Csa5M613510.1
1954	TCONS_00033426	merged	Chr7	16846056	16848672	+	2383	2	j	Low	16846056-16846415, 16846650-16848672	Csa7M430780.1
1955	TCONS_00033427	merged	Chr7	16846056	16848672	+	965	2	=	Low	16846056-16846415, 16848068-16848672	Csa7M430780.1
1956	TCONS_00032953	merged	Chr7	12066595	12073718	+	494	2	x	Low	12066595-12066852, 12073483-12073718	Csa7M336570.1
1957	TCONS_00012546	merged	Chr3	33335758	33336044	+	255	2	=	Low	33335758-33335773, 33335806-33336044	Csa3M835900.1
1958	TCONS_00010627	merged	Chr3	10544382	10545401	+	974	2	x	Low	10544382-10544770, 10544817-10545401	Csa3M152140.1
1959	TCONS_00022267	merged	Chr5	15863890	15866913	+	650	2	u	Low	15863890-15863967, 15866342-15866913
1960	TCONS_00022260	merged	Chr5	15755692	15757934	+	1652	3	u	Low	15755692-15756160, 15756260-15756335, 15756828-15757934
1961	TCONS_00022261	merged	Chr5	15755695	15757934	+	2141	2	u	Low	15755695-15756160, 15756260-15757934
1962	TCONS_00021270	merged	Chr5	3389913	3390226	+	219	2	x	Low	3389913-3389985, 3390081-3390226	Csa5M139080.1
1963	TCONS_00021271	merged	Chr5	3393946	3394576	+	509	2	x	Low	3393946-3394220, 3394343-3394576	Csa5M139080.1
1964	TCONS_00033951	merged	Chr7	2947266	2947695	-	350	2	=	Low	2947266-2947451, 2947532-2947695	Csa7M047970.1
1965	TCONS_00009979	merged	Chr3	5494705	5499525	+	709	3	x	Low	5494705-5494843, 5494895-5495132, 5499194-5499525	Csa3M110620.1
1966	TCONS_00009978	merged	Chr3	5494705	5499525	+	760	2	x	Low	5494705-5494912, 5498974-5499525	Csa3M110620.1
1967	TCONS_00004260	merged	Chr1	18971480	18972169	-	537	2	x	Low	18971480-18971619, 18971773-18972169	Csa1M533500.1
1968	TCONS_00018945	merged	Chr4	174463	186568	-	5882	4	x	Low	174463-174768, 174796-174812, 179857-184910, 186064-186568	Csa4M000820.2
1969	TCONS_00022067	merged	Chr5	11845857	11849654	+	952	4	u	Low	11845857-11846239, 11847897-11847962, 11848082-11848208, 11849279-11849654
1970	TCONS_00016804	merged	Chr4	549656	550205	+	335	2	u	Low	549656-549820, 550036-550205
1971	TCONS_00018946	merged	Chr4	174463	186568	-	5878	3	x	Low	174463-174720, 179796-184910, 186064-186568	Csa4M000820.2
1972	TCONS_00009974	merged	Chr3	5417965	5418554	+	590	1	=	Low	5417965-5418554	Csa3M110030.1
1973	TCONS_00008628	merged	Chr2	16134041	16137972	-	3731	3	o	Low	16134041-16135753, 16135882-16137758, 16137832-16137972	Csa2M351630.1
1974	TCONS_00034753	merged	Chr7	13673005	13673945	-	727	2	=	Low	13673005-13673490, 13673705-13673945	Csa7M375760.1
1975	TCONS_00007461	merged	Chr2	1258152	1259991	-	1680	3	x	Low	1258152-1259002, 1259084-1259674, 1259754-1259991	Csa2M006880.1
1976	TCONS_00007460	merged	Chr2	1248406	1252060	-	1954	2	x	Low	1248406-1249209, 1250911-1252060	Csa2M006860.1
1977	TCONS_00004118	merged	Chr1	17309097	17313016	-	3846	2	x	Low	17309097-17312471, 17312546-17313016	Csa1M479630.1
1978	TCONS_00004119	merged	Chr1	17321801	17323616	-	955	4	o	Low	17321801-17322246, 17322883-17322930, 17323014-17323090, 17323233-17323616	Csa1M480150.1
1979	TCONS_00000145	merged	Chr1	1157879	1158351	+	473	1	=	Low	1157879-1158351	Csa1M005770.1
1980	TCONS_00004117	merged	Chr1	17289111	17289507	-	397	1	=	Low	17289111-17289507	Csa1M479110.1
1981	TCONS_00028075	merged	Chr6	22615613	22616947	+	1108	2	x	Low	22615613-22616470, 22616698-22616947	Csa6M486800.1
1982	TCONS_00031861	merged	Chr6	27701735	27704303	-	619	2	o	Low	27701735-27702060, 27704011-27704303	Csa6M519740.1
1983	TCONS_00002639	merged	Chr1	1167209	1167684	-	320	2	x	Low	1167209-1167394, 1167551-1167684	Csa1M006270.1
1984	TCONS_00024380	merged	Chr5	9985975	9986349	-	375	1	=	Low	9985975-9986349	Csa5M220900.1
1985	TCONS_00019459	merged	Chr4	4709838	4717164	-	1864	2	j	Low	4709838-4711114, 4716578-4717164	Csa4M056540.1
1986	TCONS_00019458	merged	Chr4	4709838	4717164	-	1880	2	j	Low	4709838-4711130, 4716578-4717164	Csa4M056540.1
1987	TCONS_00027724	merged	Chr6	19479020	19479474	+	455	1	=	Low	19479020-19479474	Csa6M421690.1
1988	TCONS_00016664	merged	Chr3	39486404	39486990	-	503	2	=	Low	39486404-39486736, 39486821-39486990	Csa3M912310.1
1989	TCONS_00016663	merged	Chr3	39420768	39465296	-	329	2	x	Low	39420768-39420779, 39464980-39465296	Csa3M912290.1
1990	TCONS_00018942	merged	Chr4	174463	186518	-	1329	4	x	Low	174463-175196, 180452-180492, 184812-184910, 186064-186518	Csa4M000820.2
1991	TCONS_00030033	merged	Chr6	11054566	11056828	-	2006	2	x	Low	11054566-11055043, 11055301-11056828	Csa6M157630.1
1992	TCONS_00004284	merged	Chr1	19148263	19149110	-	495	2	x	Low	19148263-19148617, 19148971-19149110	Csa1M534750.1
1993	TCONS_00004285	merged	Chr1	19148263	19149110	-	483	2	x	Low	19148263-19148617, 19148983-19149110	Csa1M534750.1
1994	TCONS_00029074	merged	Chr6	1302283	1302706	-	393	2	x	Low	1302283-1302474, 1302506-1302706	Csa6M011710.1
1995	TCONS_00029075	merged	Chr6	1303547	1308564	-	454	3	x	Low	1303547-1303835, 1308296-1308357, 1308462-1308564	Csa6M011720.1
1996	TCONS_00030034	merged	Chr6	11096449	11096697	-	249	1	=	Low	11096449-11096697	Csa6M157660.1
1997	TCONS_00019456	merged	Chr4	4709838	4716933	-	745	2	j	Low	4709838-4710226, 4716578-4716933	Csa4M056540.1
1998	TCONS_00034027	merged	Chr7	3712100	3728442	-	638	2	x	Low	3712100-3712540, 3728246-3728442	Csa7M062920.1
1999	TCONS_00022384	merged	Chr5	17437308	17439497	+	1002	2	u	Low	17437308-17437679, 17438868-17439497
[truncated: 1,739 more rows]

## Sheet: Supplementary Materials Data S2
WL-T non-primed 1xH vs Ctrl
lncRNA	logFC	pvalues	FDR
TCONS_00002827	-9.14668	3.66971861312392e-09	7.7115236779618e-08
TCONS_00035609	-8.5835	0.00187516301918832	0.00789742190553405
TCONS_00034066	-7.98271	0.000330544449180249	0.00187067273037793
TCONS_00000659	-7.95586	0.00377967252786547	0.0140856055708898
TCONS_00032451	-7.64943	4.42715233059789e-07	5.977646799814e-06
TCONS_00035620	-7.57444	0.00777608574962527	0.0253912144861884
TCONS_00020077	-7.48646	3.14403556695239e-06	3.39612152315639e-05
TCONS_00021149	-6.7873	4.63526328933766e-05	0.000351344024692025
TCONS_00022711	-6.77838	2.16292234717907e-05	0.000181510918494948
TCONS_00021919	-6.76479	0.000159706086856337	0.00101210585971688
TCONS_00004174	-6.70053	1.51291032896275e-05	0.000133072856499383
TCONS_00003755	-6.64165	0.00226054717369389	0.00917628176030502
TCONS_00018947	-6.59875	0.0115053651546247	0.0346424649263813
TCONS_00010631	-6.57234	0.0164804437407797	0.04588100763224
TCONS_00017112	-6.23616	0.0019697739889768	0.00821935442402152
TCONS_00001660	-6.07583	1.87496063113595e-16	1.2426250072946e-14
TCONS_00019297	-5.90424	0.00243047025511534	0.0097482816062518
TCONS_00000826	-5.21473	1.96464987154562e-05	0.00016641577774286
TCONS_00017009	-5.13878	6.75931521240903e-05	0.000482327279403525
TCONS_00035697	-5.13854	7.91126708653074e-07	1.01015211994778e-05
TCONS_00033780	-4.96885	0.000334665025993271	0.00188926499697231
TCONS_00019438	-4.88819	2.51009014742044e-05	0.000206057445722677
TCONS_00020613	-4.85754	0.000638189064563205	0.00323347934616132
TCONS_00006795	-4.81593	0.000429328583965958	0.00232500510915776
TCONS_00007778	-4.7666	0.00153797437997694	0.00672789421105482
TCONS_00016804	-4.61186	0.0143125391090348	0.0410521195465705
TCONS_00023792	-4.44183	0.00129395934923608	0.00583976216156858
TCONS_00021153	-4.33368	0.00082457059181974	0.00400508878330055
TCONS_00010895	-4.29986	0.00366022313868809	0.0137167392809204
TCONS_00006262	-4.21759	5.57400369769425e-05	0.000410628863609047
TCONS_00035700	-4.16817	0.00217217470258343	0.00888362497600405
TCONS_00026137	-4.16216	0.00144125214927449	0.00638662139035594
TCONS_00014714	-4.0627	0.00364755269936329	0.0136834275325689
TCONS_00007777	-4.01214	0.0104124643501636	0.0319960457689384
TCONS_00003986	-3.97116	0.000744930615389326	0.00367628807409074
TCONS_00031487	-3.85894	2.26461295849207e-05	0.000188731654804224
TCONS_00019506	-3.58426	0.0164247240584833	0.0457751898321224
TCONS_00011413	-3.53257	5.72513923816793e-08	9.61791497086095e-07
TCONS_00035701	-3.46402	0.000346242363743457	0.00194491247662538
TCONS_00007779	-3.23909	0.00446686305511613	0.0161702587547451
TCONS_00021920	-3.02557	0.0132028190121141	0.0385786344825744
TCONS_00035704	-2.87497	0.00321209973544286	0.0123102140464663
TCONS_00003562	-2.85821	0.0156650540487138	0.0441064150176437
TCONS_00033399	-2.74209	0.00113984088762695	0.00526369095963103
TCONS_00030405	-2.71907	0.000194037483023314	0.00119520159739609
TCONS_00031796	-2.3435	0.00115639276749024	0.00532111249801649
TCONS_00001653	-2.33901	2.00959738544772e-07	2.96088318362424e-06
TCONS_00004245	-1.78935	0.0093323684755219	0.0293245124744039
TCONS_00007042	-1.59421	7.77242644845605e-05	0.000545910371630106
TCONS_00035680	-1.53326	0.000925973806448951	0.00441782412145775
TCONS_00001486	-0.915995	0.0177423239189838	0.0487267557173913
TCONS_00002515	-2.67989	8.99410181555123e-07	1.13085673487678e-05
TCONS_00000070	-5.5763	0.00460386737453623	0.0165404631468396
TCONS_00000085	-6.59363	0.00058910370597881	0.00303458565309136
TCONS_00002550	-3.29168	0.00662274931777238	0.0222965070131038
TCONS_00002700	-4.01805	0.00643544995456236	0.021771988786069
TCONS_00000183	-4.09316	0.0132064476624437	0.0385829577840456
TCONS_00000231	-6.71481	0.0151573036286719	0.0429237589952897
TCONS_00000278	-2.71301	0.0102497173826835	0.0316248527634537
TCONS_00002804	-1.93045	0.000419152796694962	0.00228030741730366
TCONS_00000317	-2.30537	0.00686911767156088	0.0229516059153372
TCONS_00002883	-1.09163	0.0143436227059236	0.041115203678434
TCONS_00002886	-1.7403	0.00129951118809073	0.00585897232148656
TCONS_00000441	-3.73434	0.0106507596689283	0.0325777782566734
TCONS_00000445	-4.37918	0.00669841806672921	0.0224934072162828
TCONS_00003063	-4.08256	0.000989251889482641	0.00467446707662821
TCONS_00000496	-3.31776	0.000223898683428262	0.00134988299875626
TCONS_00003164	-4.17964	0.000571750054125535	0.00296511909558215
TCONS_00003165	-3.40527	0.000315114631297723	0.00179627253436348
TCONS_00000594	-3.6351	0.000106821814065796	0.00071371014840932
TCONS_00000596	-4.24788	0.000401809594779318	0.00220167807339255
TCONS_00000597	-3.88755	0.00814482198201116	0.0262976583529999
TCONS_00003264	-2.58209	9.1276156544537e-07	1.1460510064957e-05
TCONS_00003270	-3.21604	0.00896646408966853	0.0283867427426724
TCONS_00000765	-4.72416	0.00453634574814581	0.0163628595736049
TCONS_00000778	-3.55917	0.00131000314853337	0.00589745881224541
TCONS_00003351	-4.32582	2.85699501444583e-06	3.13662686871168e-05
TCONS_00000814	-6.01009	0.00334393908403416	0.0127437568938663
TCONS_00000868	-3.26338	0.017662760623957	0.0485576357539465
TCONS_00000936	-2.00204	0.00876649915269126	0.0278413672405903
TCONS_00003535	-2.72666	0.00817425055544243	0.0263677509894134
TCONS_00003560	-2.25692	0.00346580286862076	0.0131378108740741
TCONS_00003563	-1.5773	0.00346203135523182	0.0131262643147966
TCONS_00001060	-2.62331	0.00392554012114915	0.0145512799450833
TCONS_00001061	-3.50377	7.91238945153593e-05	0.000553806043894157
TCONS_00003617	-2.81743	0.000863518053619075	0.00416408106186832
TCONS_00001085	-4.76688	0.00550428047228511	0.0192145372535316
TCONS_00001105	-4.0052	0.00836297139650548	0.026823478368547
TCONS_00003694	-3.71219	0.0113097674709566	0.0341843673324453
TCONS_00003702	-6.38803	0.0138181533529466	0.0399379949863997
TCONS_00003759	-2.51421	0.00228089127210605	0.00923638446423787
TCONS_00003817	-2.62314	3.39782406415972e-06	3.6269516691942e-05
TCONS_00001339	-9.49465	4.96253655777337e-05	0.000373153484164192
TCONS_00003872	-3.88648	0.00048946220586803	0.00259778225015261
TCONS_00001376	-5.72508	1.81393082144978e-05	0.000155542418732184
TCONS_00001379	-2.41209	5.70895130081352e-10	1.38833408448413e-08
TCONS_00001430	-6.30979	0.00526698678184609	0.0185255816181845
TCONS_00001438	-3.25698	0.0155528685838637	0.0438656354306853
TCONS_00001439	-6.49715	0.000214173956803101	0.00130078865405791
TCONS_00003962	-5.22021	0.00104018037000429	0.00487943568433693
TCONS_00003967	-4.57008	0.000738395710200548	0.00365221257098374
TCONS_00003987	-5.74178	0.000753005233505377	0.00371229528332773
TCONS_00004010	-6.59071	0.00571371518406667	0.0197777403530358
TCONS_00004026	-3.63431	4.49902612421132e-06	4.63031169882568e-05
TCONS_00001523	-3.59403	6.11252781827768e-09	1.22068394940506e-07
TCONS_00001560	-7.02054	0.00807545149517227	0.0261375928268608
TCONS_00001589	-5.78058	0.00469390396790996	0.0168238519198484
TCONS_00004118	-5.80177	0.000137228500230852	0.000887375001671484
TCONS_00001638	-2.97755	0.0127992245504351	0.0376976021147684
TCONS_00001640	-7.08909	5.39127869260557e-05	0.000400100104123514
TCONS_00001648	-5.85417	0.00212451674810784	0.00874206993939395
TCONS_00004186	-5.02591	3.85132716755354e-05	0.000299836757498047
TCONS_00001710	-6.42782	1.95950773327614e-05	0.000166180661714469
TCONS_00001721	-4.79747	0.000264431744670976	0.00155842461118305
TCONS_00004230	-9.3	3.93129945649795e-05	0.000305405758121156
TCONS_00004240	-3.25919	0.0164283557785019	0.045775746645507
TCONS_00004244	-3.94959	0.000456605508406074	0.00244563749662259
TCONS_00004255	-2.11715	0.00841433898488307	0.026959559988222
TCONS_00001790	-5.30969	0.00027354701460359	0.00160274810078457
TCONS_00001808	-4.50631	0.0150795268997221	0.0427505296453577
TCONS_00004336	-4.46601	0.0111023653077017	0.0336812702066143
TCONS_00004339	-5.7305	0.00745464936306217	0.0245453996225448
TCONS_00004391	-5.55024	3.62572243809091e-07	5.03486298406085e-06
TCONS_00004428	-2.88987	0.000904506495484161	0.00433631055187995
TCONS_00004431	-5.39735	0.000872187298060368	0.00420140702444256
TCONS_00004524	-3.12627	0.00609849947526764	0.0208306873713456
TCONS_00004562	-2.3479	0.0039424791766584	0.0146086256179218
TCONS_00004567	-3.75691	0.00570374020638572	0.0197583326735855
TCONS_00002098	-4.00828	0.000314072482956867	0.00179089613430148
TCONS_00004681	-4.94074	0.000472337655481997	0.00252076370609764
TCONS_00002135	-1.89268	2.47744725832475e-05	0.000204025731656212
TCONS_00004695	-1.77022	0.000152505571146147	0.000972158862829283
TCONS_00002174	-3.90056	0.000490325841847521	0.00260084006348496
TCONS_00004751	-4.68207	0.00947777751267468	0.0296937538591901
TCONS_00004760	-4.1396	2.81064991893576e-05	0.000227428841606908
TCONS_00004867	-7.81591	7.37264421894509e-12	2.58514053979406e-10
TCONS_00005053	-2.46421	0.0096332284569551	0.0301025911004644
TCONS_00005090	-5.82499	0.00614664735555801	0.0209611931764748
TCONS_00005101	-3.3926	0.00167161691853075	0.00719081429076958
TCONS_00007358	-4.34722	0.00190109115595243	0.00798246513916158
TCONS_00007418	-7.11639	0.000121789387709747	0.000799011270632504
TCONS_00005266	-5.37365	0.00864454033499032	0.0275503073512291
TCONS_00007457	-4.87691	0.00796609438034665	0.0258622906197043
TCONS_00007461	-6.16641	0.0002186684381329	0.00132364270697175
TCONS_00005352	-1.44829	0.0160081182985037	0.0448907136352801
TCONS_00005385	-3.96469	0.00232097244048779	0.00937770307408343
TCONS_00005402	-4.19636	0.00120328619080994	0.00550608423124032
TCONS_00007597	-2.96272	0.000924822426948166	0.00441472730422498
TCONS_00005483	-5.18311	0.000642374443520449	0.00325013445375154
TCONS_00005499	-6.93028	4.7380737189286e-06	4.83507996596589e-05
TCONS_00007627	-7.35401	5.45706861499718e-05	0.000403988307901571
TCONS_00007629	-6.42946	9.88388123523955e-06	9.21823280544934e-05
TCONS_00007640	-6.07667	2.86395270490982e-05	0.000231121749732085
TCONS_00005530	-3.74103	0.00371379677427713	0.0138772666330021
TCONS_00007688	-1.91538	0.0130197617708079	0.038129904454391
TCONS_00007690	-4.12464	1.17880620109551e-07	1.84947460328822e-06
TCONS_00005607	-4.91616	4.57227849722278e-05	0.000347151635964128
TCONS_00005618	-3.6168	0.000610795387392293	0.00312355029510705
TCONS_00005718	-4.07875	0.0158241606040732	0.0444713479045506
TCONS_00005725	-5.30912	0.00298511775767025	0.0115955287606903
TCONS_00007872	-4.6763	0.000147924292868904	0.000947060945108664
TCONS_00005776	-2.37578	0.00279477553860038	0.0109519895397715
TCONS_00007914	-3.43305	0.0102049954267477	0.0315137365175194
TCONS_00007916	-6.59875	0.0114920035907623	0.0346137541148096
TCONS_00005831	-4.77171	0.0162593437057708	0.0454202412066503
TCONS_00008000	-3.15595	0.00224317700422917	0.00911835577117915
TCONS_00008014	-3.34005	5.13445178314161e-09	1.03986661069091e-07
TCONS_00008043	-4.81423	0.00673968251989863	0.0225909330493617
TCONS_00008071	-4.66331	0.00273056295028856	0.0107470253338201
TCONS_00008074	-8.71307	2.80999829987688e-08	5.0238437983866e-07
TCONS_00005966	-6.06848	2.655140216866e-35	9.23835614303009e-33
TCONS_00008076	-6.17102	0.000126841444305887	0.000827901245247624
TCONS_00006011	-6.84199	0.000291120709723927	0.0016855190403312
TCONS_00006043	-9.67195	0.000281202580644993	0.00163942384705107
TCONS_00008253	-4.45501	0.000256159621594465	0.00151510167816563
TCONS_00008254	-3.0883	0.0107623560080713	0.0328314461733323
TCONS_00008264	-3.41657	0.00228881128159847	0.0092643092881345
TCONS_00008295	-2.3998	0.0179327081695149	0.0491675237022325
TCONS_00008311	-3.79786	0.00612866055546754	0.0209179127391198
TCONS_00008312	-6.9747	1.63705260542737e-06	1.91462138267598e-05
TCONS_00008315	-7.44968	0.00305093399306883	0.0118076040078277
TCONS_00006189	-5.03725	0.0019778205537565	0.00824490301838431
TCONS_00008331	-7.77058	0.00113457768999937	0.00524377623644419
TCONS_00008333	-4.94674	0.00920974416620516	0.0289996347370605
TCONS_00006237	-3.99014	0.0150928143315648	0.0427747947526632
TCONS_00008397	-5.55079	0.00581351809179369	0.0200541435338081
TCONS_00008400	-7.66859	0.000435327360655871	0.00234765363229409
TCONS_00006343	-5.06032	6.35585763747081e-05	0.000457971056291355
TCONS_00008472	-6.76183	9.3864004319876e-05	0.000639654022658952
TCONS_00008544	-3.46102	0.0175445212820961	0.0482787868527704
TCONS_00008564	-3.61631	3.37887175165289e-06	3.61311622947138e-05
TCONS_00006519	-4.82808	0.0114443435231028	0.0344931820487996
TCONS_00006525	-5.80131	0.000127508299120495	0.000831653805330612
TCONS_00008605	-3.19335	0.00524523570082482	0.0184778133829874
TCONS_00006530	-3.62054	0.0030992053827243	0.0119713755315181
TCONS_00008628	-5.56696	4.61658535723014e-10	1.14893918663501e-08
TCONS_00008647	-6.03701	0.00283892696234614	0.0111082840678479
TCONS_00006585	-5.51485	0.000104804477769963	0.000703087658988483
TCONS_00006594	-5.86307	0.000375350032836258	0.00208000249436644
TCONS_00006621	-2.45594	0.0128558247881439	0.037827360203592
TCONS_00006639	-5.96085	6.20287802645194e-05	0.000449094326260884
TCONS_00006651	-1.15234	0.00403353796557406	0.0148814849941133
TCONS_00006652	-5.29899	3.18599037599407e-17	2.35282138256574e-15
TCONS_00008732	-2.20695	5.80748076234367e-08	9.72060784963403e-07
TCONS_00008815	-1.65597	0.00316158837767389	0.0121604206031577
TCONS_00006731	-3.90597	0.000765991843521961	0.00377118106798445
TCONS_00008846	-4.88242	0.013510040725709	0.0392859477419242
TCONS_00006785	-7.55902	0.00010911542695663	0.000727690903032178
TCONS_00008945	-3.8802	0.00200041278979033	0.00831269375417465
TCONS_00008963	-6.35301	7.86180955343504e-06	7.56213292133441e-05
TCONS_00009068	-5.38088	0.000141796616240533	0.000912024947614634
TCONS_00007168	-4.35859	0.00717983796557586	0.0238226312692397
TCONS_00007200	-2.2493	0.00031750158162909	0.00180646418755193
TCONS_00007206	-3.95949	0.000715091757287694	0.0035534620062088
TCONS_00009333	-5.32938	9.82406238906826e-09	1.89092298729162e-07
TCONS_00009337	-3.25846	0.00707133560428291	0.0235143677795057
TCONS_00009347	-2.5289	0.00244378845125709	0.00979301538174852
TCONS_00007284	-3.73809	0.00455699727204453	0.0164209822033662
TCONS_00007292	-6.10435	0.00693029653364044	0.0231261260020576
TCONS_00009464	-7.00093	0.0119237970478061	0.0355767249317209
TCONS_00009463	-5.20957	0.00485799945954801	0.0173296104537859
TCONS_00013207	-2.91378	0.00883678020744527	0.0280301304862039
TCONS_00009486	-2.93492	0.00312666670930849	0.0120568586469562
TCONS_00009503	-7.78277	0.00667104426597878	0.0224139654418485
TCONS_00013343	-3.64476	0.00165486602142581	0.00713402214097147
TCONS_00013350	-2.18845	0.00846213164783891	0.0270887027431616
TCONS_00013356	-5.98387	2.67708366132513e-06	2.96247551586272e-05
TCONS_00009658	-3.62566	0.00212906568494483	0.00875052415068715
TCONS_00013454	-3.24267	0.0167597663056199	0.0465154857750546
TCONS_00013455	-5.53698	3.99663301217689e-05	0.000309816114350114
TCONS_00009756	-4.54424	0.00553788412025802	0.0193132107532437
TCONS_00009868	-8.04547	0.00205953631320832	0.008517300689115
TCONS_00009926	-7.13917	0.000114767502254759	0.000760061646520991
TCONS_00009933	-6.44678	0.000605793959946441	0.00310323616005406
TCONS_00013641	-5.5805	0.000705781409277899	0.00351395240453083
TCONS_00009978	-4.8134	0.000435483377568847	0.00234779521762609
TCONS_00013685	-5.19164	0.000285493793972106	0.00165665144783108
TCONS_00013733	-3.74915	0.00459759624616021	0.0165245294609481
TCONS_00013748	-3.81948	0.0103597749165455	0.0319045800110737
TCONS_00013762	-1.75641	0.000324800876418896	0.00184313306232554
TCONS_00013805	-3.7916	0.00905646705623326	0.028631602035371
TCONS_00013806	-5.71731	4.98776274593089e-05	0.000374610175849429
TCONS_00013833	-2.06462	0.010190786282279	0.0314806037570896
TCONS_00013891	-4.788	4.60063748487775e-06	4.71878310736356e-05
TCONS_00013943	-5.90881	0.000117075104627387	0.000773362492889124
TCONS_00013968	-5.55194	3.70479716357951e-05	0.000290051471573536
TCONS_00013987	-6.86577	0.00205341876454104	0.00849782838674316
TCONS_00010359	-4.46008	0.00139502422764852	0.0062121581532386
TCONS_00014040	-1.89192	0.000682366572788766	0.00341712106323475
TCONS_00014108	-6.6152	0.00564551109528928	0.0195978956728835
TCONS_00010467	-1.22496	0.0105482695277984	0.0323364690895386
TCONS_00014149	-7.38863	0.00899542373106733	0.0284734432411129
TCONS_00010484	-3.21985	3.10970352826316e-05	0.000248515308908416
TCONS_00010488	-2.32508	0.00185598568612982	0.00783855019121074
TCONS_00010517	-5.63473	6.33421259255257e-05	0.000456957370163691
TCONS_00014206	-3.73377	0.0152701803861723	0.0431760233985023
TCONS_00010613	-4.36194	0.00524991473732371	0.0184870975753986
TCONS_00010627	-8.72845	0.0033589324121174	0.0127943503436716
TCONS_00010655	-3.43228	0.0113835709818597	0.0343615198156135
TCONS_00014345	-2.88502	2.83868917095126e-05	0.000229492418096609
TCONS_00014402	-4.61937	0.00159537368276786	0.00694039337396462
TCONS_00014403	-3.52718	0.00142366023098767	0.00632260298459988
TCONS_00014424	-6.83892	6.24927096885301e-05	0.000451730162362995
TCONS_00014467	-3.35164	0.00487127899957019	0.0173682323918186
TCONS_00010858	-4.13991	0.000230857934732433	0.00138445893706129
TCONS_00010890	-7.00093	0.0119319062043297	0.0355833526824562
TCONS_00010893	-5.17601	7.87333561862103e-05	0.000551387574554578
TCONS_00010974	-4.31586	0.000192459517865835	0.00118642932086765
TCONS_00011029	-3.37202	0.0044166066452583	0.0160300228751572
TCONS_00014713	-5.29165	0.00226479469234299	0.00918353437215637
TCONS_00011063	-1.9461	0.0147451340541309	0.0420462900616848
TCONS_00014735	-3.61925	0.00369541742537394	0.0138171497163238
TCONS_00014780	-5.79737	0.000954033032061602	0.00452696555182024
TCONS_00014802	-4.83489	0.000608345893679537	0.00311366400405767
TCONS_00011133	-6.11509	0.000106718837788605	0.000713314944094622
TCONS_00011135	-5.25735	1.19600795707408e-06	1.45523685052732e-05
TCONS_00014820	-3.40035	3.70193257309821e-08	6.50973447395282e-07
TCONS_00011155	-2.16734	0.0041939555820403	0.0153574657652004
TCONS_00011216	-4.64567	0.000415930901969122	0.0022653334766187
TCONS_00011224	-5.46618	0.000363621597534589	0.00202867886654126
TCONS_00014923	-7.60406	0.00269645246226411	0.0106452066200534
TCONS_00011250	-4.57871	0.0138003480120536	0.0399056571171625
TCONS_00014942	-3.58949	0.00366899594060038	0.013746768182498
TCONS_00014999	-2.23865	0.00415775330622807	0.0152495906283366
TCONS_00015001	-7.68289	6.80594461996075e-05	0.000484993918900945
TCONS_00011357	-5.87076	0.00309425154302785	0.0119573458282791
TCONS_00015052	-3.0171	0.0130895409743371	0.0383094572708962
TCONS_00015082	-4.15127	0.0145515366097622	0.0415991391816129
TCONS_00011451	-4.87202	3.85426910458008e-06	4.04497047036933e-05
TCONS_00011555	-4.57946	0.0150016336474859	0.0426165108469089
TCONS_00015164	-3.22517	0.0108201049412635	0.0329791849902821
TCONS_00011630	-4.69017	0.00123161348295479	0.00560875478155072
TCONS_00015221	-5.89559	3.10215455012586e-05	0.000248021574350098
TCONS_00011666	-6.84444	0.0135152964928763	0.0392949155464584
TCONS_00011680	-6.08364	0.00590692871120598	0.0203028231709441
TCONS_00011700	-3.27939	0.00121169943837635	0.00554318026258998
TCONS_00015328	-1.37089	0.00157892881885399	0.00687546549206383
TCONS_00015332	-2.27978	0.0067324292193774	0.0225824697564322
TCONS_00011772	-4.33314	0.000142182049039576	0.000914179038121199
TCONS_00015374	-6.62142	0.0160284749708106	0.0449408333560942
TCONS_00011800	-5.44633	2.24323754532343e-05	0.000187295324907877
TCONS_00011801	-3.57584	3.07675192929334e-05	0.000246317135649135
TCONS_00015410	-2.07411	0.00577741665735416	0.0199448196110492
TCONS_00011816	-5.87811	0.000105371545390823	0.000706629863141643
TCONS_00015452	-7.27061	0.00988066988974664	0.0306988000564545
TCONS_00011876	-2.44042	0.000913513744592723	0.00436942171945988
TCONS_00011925	-6.32218	5.64599004251306e-05	0.0004147754761404
TCONS_00015503	-2.08541	6.14105903911967e-05	0.000445331387554277
TCONS_00015662	-2.51833	0.0166107656643478	0.0461798683412791
TCONS_00015696	-3.73817	0.00262900751424856	0.0104208861364333
TCONS_00012121	-8.04977	0.00105637165853822	0.00494513128536403
TCONS_00012138	-6.89399	0.00102675014414636	0.00482143533818845
TCONS_00015728	-5.13381	0.00196680154290081	0.00821073842079012
TCONS_00015735	-4.57202	0.000675009214567051	0.00338378267459916
TCONS_00012172	-4.07273	0.00133690117400817	0.00599594227204237
TCONS_00015763	-8.06087	0.000107002593098904	0.000714654085248607
TCONS_00015764	-6.02461	0.000163166804095456	0.00103100129291525
TCONS_00012188	-4.47175	0.000247341597802234	0.00147063803123096
TCONS_00015796	-4.36356	0.00162669271606451	0.00703772149970233
TCONS_00015797	-3.49047	0.00358766236290834	0.0135091727642249
TCONS_00015845	-6.54373	9.44673266705615e-06	8.88818170281055e-05
TCONS_00012380	-5.12472	0.0122438679190763	0.0363280259527465
TCONS_00012389	-4.64448	0.00178076925669888	0.00758640408793331
TCONS_00015936	-4.47079	0.00822514083196619	0.0265104008417852
TCONS_00015937	-3.28272	0.00444156147009588	0.0161022589300102
TCONS_00012423	-4.32172	0.00333915637969259	0.0127377938810411
TCONS_00015955	-2.89246	1.90444434241162e-05	0.000162227455213058
TCONS_00015956	-2.93952	1.91303594632517e-09	4.2837325961462e-08
TCONS_00012452	-3.68558	0.00318931888951646	0.0122452552700559
TCONS_00012546	-5.39059	0.0101196932118979	0.0313198100039118
TCONS_00016118	-1.77127	0.000591957530279581	0.00304789060766888
TCONS_00012561	-3.51309	1.38095450934298e-07	2.1264348883015e-06
TCONS_00016133	-9.46281	5.37004105958688e-05	0.000399178935460581
TCONS_00016147	-5.49305	0.0164843345101615	0.0458847791219002
TCONS_00016153	-4.91065	0.00735524544568244	0.0242976914092993
TCONS_00016229	-5.32145	0.00043420559897482	0.00234382503069389
TCONS_00016257	-3.5536	0.00780234337996473	0.025458575071903
TCONS_00012728	-4.77406	0.0139799396714504	0.0402769185470623
TCONS_00016321	-4.99697	0.000114567319372772	0.000759291761689218
TCONS_00012852	-5.5257	0.000828213649129519	0.00401631454132951
TCONS_00012853	-3.34395	0.00349476128306297	0.0132281832415185
TCONS_00012876	-3.61881	0.00827589497316906	0.0266271845865211
TCONS_00016389	-4.15558	0.00332899837788499	0.0127044015294396
TCONS_00012923	-5.61852	0.00516544655449736	0.018246471009473
TCONS_00012970	-3.9362	1.31540718237516e-08	2.48950440907049e-07
TCONS_00013012	-1.63294	0.000157227219037978	0.000997793772354497
TCONS_00016532	-3.11555	0.0142020670554188	0.040799936366099
TCONS_00016596	-3.49161	0.000475521699126539	0.00253420150288556
TCONS_00013144	-6.25211	0.000725282885645651	0.00359916161546538
TCONS_00016675	-6.54889	0.0118668534947218	0.0354770291275615
TCONS_00013168	-5.06985	0.00608604934993483	0.020803871318415
TCONS_00016695	-1.59609	0.000305766782858911	0.0017551596414776
TCONS_00016726	-3.88696	0.00767090791287109	0.0251066817777816
TCONS_00016728	-2.74822	8.90402504240843e-05	0.00061131870004812
TCONS_00018932	-5.9355	2.07879771083396e-05	0.000174856750265545
TCONS_00018950	-5.16201	0.00954955479537442	0.0298772427654694
TCONS_00018962	-4.9741	1.20640948433558e-08	2.30005972603621e-07
TCONS_00019001	-2.32126	0.00182825829223965	0.00774394564841979
TCONS_00019002	-2.75555	0.0016101238885832	0.00698943654417844
TCONS_00019016	-4.16219	0.00107919932675383	0.00503512357878801
TCONS_00019072	-3.31691	0.0177150591311114	0.0486740417401973
TCONS_00019075	-3.66849	0.00448799540548398	0.0162207952200203
TCONS_00019125	-6.17225	2.39809811845294e-05	0.000198303424392911
TCONS_00019138	-2.28396	0.00679572699837982	0.0227431768364263
TCONS_00017026	-3.81385	0.000281256376568093	0.00163942384705107
TCONS_00017058	-1.93754	0.0101698976165853	0.0314321758757906
TCONS_00017175	-3.15771	0.00911034618908577	0.0287476334854203
TCONS_00017189	-4.77628	0.0179949824624646	0.0492934470391176
TCONS_00017227	-4.34237	0.00146712736000464	0.00647100552796667
TCONS_00017288	-2.6132	0.00426769931964812	0.0155770594695165
TCONS_00019433	-7.41875	0.00410651056699848	0.0151014422131511
TCONS_00019437	-3.55489	2.24953682845915e-10	5.97663286891504e-09
TCONS_00017340	-3.24185	0.00182291010614745	0.00772591064664461
TCONS_00017343	-6.02977	3.80951000411626e-05	0.000296964517468658
TCONS_00019480	-2.49028	0.000311067423559614	0.00177936860400382
TCONS_00017412	-4.25193	0.00673728303884184	0.0225903747260499
TCONS_00019570	-7.4442	0.00852323968439846	0.0272553862866422
TCONS_00019571	-3.56257	0.00801558454135539	0.0259996362686883
TCONS_00019632	-6.87478	0.00368337221466834	0.0137821660644708
TCONS_00017521	-5.44833	0.00145747579125438	0.00644588352265108
TCONS_00019659	-5.8434	9.04047987107844e-06	8.55936171153439e-05
TCONS_00017555	-3.04377	0.00295316612506952	0.011488203547814
TCONS_00017621	-4.52175	0.00417223904170378	0.0152934199719503
TCONS_00017624	-3.04705	0.016346390458191	0.0456130849105568
TCONS_00019796	-3.61544	0.00086008549599144	0.0041497405010595
TCONS_00019808	-5.81885	2.29851170350736e-17	1.73279051048161e-15
TCONS_00019809	-6.3434	2.20519602698022e-36	9.27874691073329e-34
TCONS_00019847	-1.77232	0.00102787107480237	0.0048254466415151
TCONS_00017761	-3.44922	2.53257072255822e-06	2.8180690088097e-05
TCONS_00019913	-7.03976	0.000189762091048409	0.00117354793932336
TCONS_00019945	-5.08566	0.0157876521014779	0.044383614581256
TCONS_00017826	-2.57991	0.0150217032270017	0.0426467403869673
TCONS_00017901	-3.25251	0.00541429009452163	0.0189699362277653
TCONS_00020048	-5.73895	0.00666793757185912	0.0224076884263832
TCONS_00017918	-1.00869	0.00703669431068543	0.0234250064697758
TCONS_00017924	-1.79965	2.96326494214762e-06	3.2356277971199e-05
TCONS_00020111	-7.12059	0.00451161283327708	0.0162866342762335
TCONS_00017969	-3.51736	4.26898774211633e-16	2.73896436943655e-14
TCONS_00018000	-3.72568	0.0043721052523492	0.0158972066581098
TCONS_00018042	-2.88205	6.8195773429408e-07	8.83858258351203e-06
TCONS_00018046	-4.46362	7.15861071582438e-05	0.000506732174027428
TCONS_00018087	-3.11263	0.00778153924607565	0.0254044369504234
TCONS_00020302	-4.41091	0.000974801798743086	0.00461583065811532
TCONS_00018314	-7.26034	0.00537783960393647	0.0188568317740354
TCONS_00018321	-4.97774	0.0139501319564286	0.0402166567061285
TCONS_00018354	-3.93784	9.78447705106979e-07	1.21921861766533e-05
TCONS_00020683	-5.6491	0.000339701223416237	0.00191463349462901
TCONS_00018509	-3.43657	0.0181838260555867	0.0497580104089127
TCONS_00020712	-6.57079	0.00334316130657527	0.0127437568938663
TCONS_00018567	-7.40366	0.00585419758155886	0.0201637153708632
TCONS_00020788	-4.52554	0.000362393457030034	0.00202307461217044
TCONS_00020804	-1.98425	0.00329600680902262	0.0125891178373752
TCONS_00018647	-4.07006	0.00181603121477109	0.00770397485787888
TCONS_00020866	-6.11055	0.0132214245079687	0.0386204768522243
TCONS_00018665	-5.83592	4.34427633872202e-06	4.48379873339975e-05
TCONS_00020934	-3.87637	0.00110970119869084	0.00515293865205948
TCONS_00020975	-6.81944	0.000998720499587905	0.0047093692986823
TCONS_00018756	-3.24235	0.00077679657812916	0.00381503270577929
TCONS_00018761	-3.5783	0.00161880074504907	0.00701528831974138
TCONS_00018792	-3.85088	0.000259913127906833	0.00153429305814628
TCONS_00021007	-6.68894	0.00041064040739497	0.00224259489616577
TCONS_00021019	-3.08283	1.59335653824254e-08	2.95677947142792e-07
TCONS_00018821	-7.02054	0.00808018043160668	0.0261435451625643
TCONS_00021070	-4.71916	7.87478855164445e-05	0.000551387574554578
TCONS_00021090	-4.86234	0.000528630039233597	0.00277151645895493
TCONS_00023557	-3.6503	0.0175010451999833	0.0482031375861316
TCONS_00023583	-3.41143	2.26953266688049e-16	1.4986370270755e-14
TCONS_00021215	-3.69419	1.97039365124258e-07	2.90548755761467e-06
TCONS_00021296	-6.17765	9.61433012799978e-06	9.0083933198291e-05
TCONS_00023734	-4.60679	0.00944436516845589	0.0296044523549675
TCONS_00023743	-1.11933	0.00254901668916349	0.0101472736979175
TCONS_00021324	-5.3183	0.00588125086618048	0.0202414821993159
TCONS_00021337	-4.83891	0.00543389700582654	0.0190202163912593
TCONS_00021343	-3.52578	0.0113780577261991	0.0343506087836009
TCONS_00021359	-5.56844	4.30231762200114e-05	0.000329698571515742
TCONS_00023822	-4.54083	2.79450850736647e-19	2.68941715020115e-17
TCONS_00021409	-6.82674	4.58418325761035e-07	6.16666376802559e-06
TCONS_00023863	-4.80892	1.02926829278048e-06	1.27726688760475e-05
TCONS_00021433	-6.54157	0.00035549444467218	0.00199008693918742
TCONS_00023878	-1.92824	0.000191863194348979	0.00118418568208148
TCONS_00023909	-2.11854	3.78593025393701e-05	0.000295253603812424
TCONS_00023958	-5.51846	0.013618403836912	0.0395240996931294
TCONS_00021560	-6.31114	0.00794761986767932	0.0258208450827657
TCONS_00023976	-4.1928	0.0142831137680294	0.0409872129111746
TCONS_00024005	-6.78006	6.43649811429893e-05	0.000462492296989716
TCONS_00021663	-4.08743	0.000434405192981966	0.00234382503069389
TCONS_00021727	-3.25092	0.000150674485471354	0.000962624811311162
TCONS_00024203	-6.74741	0.000127705974533309	0.000832642953957175
TCONS_00021796	-3.96994	0.015137286769082	0.0428806841260374
TCONS_00021797	-4.2054	0.017573871609983	0.0483521987590362
TCONS_00021860	-3.15035	0.0150743880548891	0.0427501283005858
TCONS_00024262	-6.27533	0.0011595566885256	0.00533295860841223
TCONS_00021882	-6.67873	2.89368400810832e-06	3.17113414649932e-05
TCONS_00021885	-4.8452	0.000341216094461114	0.00192025592444322
TCONS_00024400	-5.21589	0.00104249147321334	0.00488647513503314
TCONS_00021998	-6.10373	0.0039191234141557	0.0145394094591591
TCONS_00024518	-5.22598	0.0175123653578276	0.0482122986030393
TCONS_00024539	-7.42348	0.000480334122653516	0.00255608390622649
TCONS_00024572	-4.25034	0.00227422911971273	0.00921559405665453
TCONS_00022196	-3.29831	0.00106049850316803	0.00496059964266266
TCONS_00022209	-6.13153	4.00094015606443e-25	6.29469654292815e-23
TCONS_00024675	-3.46177	0.00342469957014621	0.013009256628733
TCONS_00022333	-3.43542	0.000366461896287096	0.00204038276005697
TCONS_00024779	-3.59202	3.38668770008334e-11	1.03763671632515e-09
TCONS_00022359	-3.24736	0.00359752679413777	0.0135350493421365
TCONS_00022399	-5.30333	2.59372999574447e-05	0.000211866170713339
TCONS_00022431	-4.09722	0.000388257926018667	0.00213973519812846
TCONS_00022494	-4.74315	0.000626450344494019	0.00319017557307999
TCONS_00022507	-4.61335	2.17022243230519e-05	0.000181954747301658
TCONS_00022515	-2.28528	0.0156623263907296	0.0441055986595284
TCONS_00025021	-4.84134	0.000793686209478468	0.00388217480078235
TCONS_00025035	-5.1996	0.00322465483653962	0.0123478687740765
TCONS_00022549	-4.20105	3.34413713211161e-05	0.000265258540689589
TCONS_00022564	-4.92772	0.0162283038722317	0.0453543216407608
TCONS_00022576	-4.48767	0.00765740770481582	0.0250670305053795
TCONS_00022617	-6.78224	3.94010381138098e-05	0.000305827105359571
TCONS_00025096	-3.89	0.011005930150082	0.0334447924429684
TCONS_00022661	-1.04383	0.011899569466547	0.0355413589701127
TCONS_00025193	-7.82876	9.00904948897601e-06	8.54301532515949e-05
TCONS_00025199	-2.21421	0.000101149940623551	0.000681857628801011
TCONS_00025203	-3.06521	0.00147076061895945	0.00648079976835794
TCONS_00025275	-4.00914	0.00317530489792584	0.0122002105581168
TCONS_00025346	-3.10335	0.00520867812000994	0.0183669096132021
TCONS_00025403	-2.53579	0.000427678497699526	0.00231896642535178
TCONS_00025406	-4.05443	0.000612213653943931	0.00312815070341925
TCONS_00022941	-1.04194	0.00824253504701526	0.026545423034113
TCONS_00025434	-7.47547	6.25189223690326e-06	6.19810883519401e-05
TCONS_00023008	-4.07731	0.000740108447015379	0.00365668545380919
TCONS_00023014	-5.23946	0.00530835154215061	0.0186457007284277
TCONS_00025494	-2.19932	0.00188820004805439	0.0079357034772237
TCONS_00025522	-6.87038	0.00542683855877377	0.0190065408524766
TCONS_00023067	-2.62489	0.0106890253955502	0.0326573009931932
TCONS_00023106	-3.12628	1.60751351939104e-05	0.000140641886394304
TCONS_00023160	-4.95497	0.00238374826812318	0.00959065097068104
TCONS_00023214	-4.09163	0.00530049990933587	0.0186253534394278
TCONS_00023221	-1.83199	0.0105863594401585	0.0324312872795876
TCONS_00025710	-6.03593	0.0131120752957388	0.0383567952022316
TCONS_00023244	-6.64999	2.76513694447396e-06	3.05617732048671e-05
TCONS_00025778	-4.35699	9.28558920937669e-05	0.000634217310552104
TCONS_00025800	-4.65609	0.00788229175810684	0.0256446218367821
TCONS_00023356	-5.08296	0.0124759317701175	0.036907624839231
TCONS_00023407	-6.56231	0.00567775914594859	0.019687178272834
TCONS_00023426	-6.9307	0.000214969030621723	0.00130430404796741
TCONS_00023470	-4.77861	0.00180878669732211	0.00768044536837572
TCONS_00026009	-3.45983	0.0182823542124498	0.0499822657548889
TCONS_00028951	-4.63727	3.12589500221092e-06	3.37854350507778e-05
TCONS_00028953	-5.85673	0.00717394267526607	0.0238074366881124
TCONS_00026056	-4.97937	0.000112544900225136	0.000746982714517018
TCONS_00026108	-3.30957	0.00306370051550779	0.0118519421481895
TCONS_00026140	-4.74894	0.00270531647118337	0.0106731990652248
TCONS_00029086	-2.34047	0.0136433234374587	0.0395654192905818
TCONS_00029094	-4.30698	4.21129071485819e-05	0.000323420849381291
TCONS_00029096	-6.53726	1.74820844447969e-05	0.000150980121174086
TCONS_00029100	-3.50159	0.00782250456266648	0.0255013648742927
TCONS_00029162	-2.96594	0.000472442918663412	0.00252076370609764
TCONS_00029178	-5.05537	0.00161894110414	0.00701528831974138
TCONS_00029168	-4.03745	0.00795346670337595	0.0258321827246118
TCONS_00029218	-4.31167	0.0105603983379231	0.0323681665471865
TCONS_00029263	-6.44141	7.41550307256611e-05	0.000523483016355594
TCONS_00026285	-7.34645	0.00619361916331519	0.0210839419608394
TCONS_00026286	-1.01697	0.00811295629557245	0.0262308288520001
TCONS_00029284	-3.39144	0.00411708781533324	0.0151280401792901
TCONS_00026395	-3.66304	0.00191014782061314	0.00800783322767162
TCONS_00029481	-1.30365	0.0132921536590946	0.0387957632124533
TCONS_00026521	-5.6465	0.00310983454029767	0.0120021835191138
TCONS_00026522	-4.41978	0.00895928480138328	0.0283739436218148
TCONS_00026598	-3.3975	0.0136526516040755	0.0395797829630728
TCONS_00026623	-5.52184	0.00674908047641831	0.0226173574846891
TCONS_00026701	-1.34542	0.000330347297228946	0.00187014194266687
TCONS_00026722	-2.25567	0.000101576617160631	0.000683969383806215
TCONS_00029778	-1.85199	0.000206444685218375	0.00126231959772087
TCONS_00026753	-1.15822	0.00715162799500194	0.0237508086111546
TCONS_00026783	-4.21066	1.06906371560308e-05	9.84354697527052e-05
TCONS_00026845	-5.33074	0.0160859591155292	0.0450623771416471
TCONS_00029901	-4.44994	0.00160874241275701	0.00698511554451948
TCONS_00029908	-2.66302	1.13656066419518e-05	0.000104015134533553
TCONS_00029951	-4.00258	0.0130169794392505	0.038127927633861
TCONS_00029967	-6.09501	0.0013040217021765	0.00587491649837637
TCONS_00029998	-5.40896	0.00112871766481278	0.00522699992563545
TCONS_00030077	-3.96594	0.00368191241511637	0.0137808939442905
TCONS_00027074	-3.75958	0.0102167497322658	0.0315338882473363
TCONS_00030164	-3.568	0.00216421017374969	0.00885524302977558
TCONS_00027198	-4.38653	0.0157085662831023	0.0441876694278872
TCONS_00027271	-2.25416	0.00464128311106068	0.0166583486071059
TCONS_00027274	-3.82372	0.00139958441548053	0.00622790969731659
TCONS_00030360	-5.21458	0.0133000299786839	0.0388062316407561
TCONS_00027298	-3.18352	0.000859207315154549	0.00414660921661543
TCONS_00030381	-3.2019	0.00104271625455857	0.00488647513503314
TCONS_00030386	-2.27151	0.00139535791382091	0.0062121581532386
TCONS_00027492	-5.47641	0.0009880651094269	0.00467127717329219
TCONS_00027500	-5.99072	0.00178369430634903	0.00759645503863331
TCONS_00030595	-3.81961	0.00316536445871632	0.0121697703254472
TCONS_00027547	-5.63268	0.00457860704161648	0.0164780564663658
TCONS_00027557	-6.14991	0.0139776691061989	0.040276790434537
TCONS_00030658	-4.73435	3.38288455439748e-05	0.00026797955447773
TCONS_00027620	-2.72811	0.0101513308634512	0.0313891858641368
TCONS_00027635	-4.09503	0.0172078823147836	0.0475331625528824
TCONS_00027644	-3.43568	0.00940809318226675	0.0295060894343478
TCONS_00030718	-5.45077	9.23904068651796e-05	0.000631514783306269
TCONS_00030810	-6.71238	2.48788180380438e-05	0.000204605661255603
TCONS_00030848	-4.38381	0.000449918423202778	0.00241541889376428
TCONS_00030850	-3.33354	0.0143002331123416	0.0410298315416422
TCONS_00027875	-6.75367	1.69839678322068e-05	0.000147381741001495
TCONS_00027877	-4.85762	9.6932469372596e-15	5.18875493597154e-13
TCONS_00030935	-4.84118	0.000137848032722604	0.000890108656691673
TCONS_00027911	-6.1175	4.53857580928793e-05	0.00034502710973717
TCONS_00027955	-5.72885	3.36140460739973e-05	0.000266511365300978
TCONS_00031063	-3.78354	0.0103685365331932	0.0319206961876917
TCONS_00031067	-4.60644	0.00291654081348193	0.0113579364912459
TCONS_00031070	-5.49421	5.00514177835585e-06	5.07612276882245e-05
TCONS_00028026	-4.8789	0.000101133931226442	0.000681857628801011
TCONS_00031138	-7.43095	1.39729842184246e-06	1.66763326823191e-05
TCONS_00031156	-6.88122	0.0015757034292896	0.00686472481245767
TCONS_00028114	-2.12976	0.00309424915745387	0.0119573458282791
TCONS_00028135	-7.05665	0.00762400100780771	0.0249867948069412
TCONS_00028152	-1.41054	0.0140924407861669	0.0405493847239372
TCONS_00028260	-4.6783	0.000302923221230289	0.00174159194207805
TCONS_00028269	-3.89869	0.00545120497014766	0.0190650780913607
TCONS_00031414	-7.54647	1.02065053569888e-05	9.45068072794258e-05
TCONS_00031443	-3.53471	2.70201037504291e-05	0.00022001563328376
TCONS_00031458	-5.98905	4.38853372213123e-05	0.000335453065629575
TCONS_00028487	-3.93215	0.0027999102799501	0.0109672707594662
TCONS_00028515	-3.32992	0.00237659676432739	0.00957252120591618
TCONS_00028542	-2.59881	0.0106377619769407	0.0325501483931655
TCONS_00028555	-2.5162	1.31971839298535e-06	1.58550231635351e-05
TCONS_00028622	-2.56658	0.0113631031214164	0.034316912831879
TCONS_00031741	-8.58032	3.08326668743202e-06	3.34445708487456e-05
TCONS_00028629	-2.16847	0.00844375607547198	0.027034922008032
TCONS_00028635	-1.66085	8.819870543807e-06	8.39614973959432e-05
TCONS_00031761	-4.29133	0.000847934461506223	0.00410095648544028
TCONS_00028674	-4.35687	0.000171598908855264	0.00107542052577703
TCONS_00028707	-4.08249	0.000166805508591394	0.00105010858279196
TCONS_00028714	-3.18502	0.00414395148476852	0.0152100467689151
TCONS_00031874	-2.79452	0.000441824861400085	0.00237702563702401
TCONS_00031883	-5.52709	1.34467565225204e-05	0.000120263057717233
TCONS_00031918	-7.62935	5.38203161811418e-05	0.000399741781882347
TCONS_00031922	-3.28279	0.00389104455417854	0.0144589585374312
TCONS_00031931	-8.34628	0.000521898627455586	0.00274000788636042
TCONS_00028870	-3.87495	0.00971857868470774	0.0303117124879188
TCONS_00028890	-4.8593	1.45113323386388e-05	0.000128309655445898
TCONS_00031995	-1.11052	0.0167336854601408	0.046454608960912
TCONS_00033706	-4.78887	0.000225646461755902	0.00135770583057849
TCONS_00032091	-1.89158	0.0026491340711552	0.0104904317683106
TCONS_00033733	-6.42771	6.70301957854313e-05	0.00047879089314876
TCONS_00033781	-8.3909	2.84166825245453e-05	0.000229630655165966
TCONS_00033825	-4.11356	0.00136678670054465	0.00610448574992702
TCONS_00033833	-4.83389	5.69950087360095e-05	0.000418171408378192
TCONS_00033843	-6.37072	0.000388586390190213	0.00214024157007961
TCONS_00033855	-6.37615	3.71797563786967e-06	3.9269896798585e-05
TCONS_00033859	-1.73313	0.00346870924830567	0.013145968478045
TCONS_00033865	-3.25094	0.00301562647711295	0.0116984841017163
TCONS_00033901	-7.19269	0.00702943478729217	0.0234051460446222
TCONS_00033921	-6.8911	0.0021743834398978	0.00889064849221943
TCONS_00032325	-5.69444	0.00739380734473378	0.0243969575658984
TCONS_00033952	-6.32422	0.000299389546438409	0.00172621257607079
TCONS_00033972	-5.96753	6.86609934842425e-05	0.000488127055053202
TCONS_00032372	-7.88006	0.00326985608059249	0.0125050742054872
TCONS_00032398	-2.529	8.74629342718965e-06	8.34194449014983e-05
TCONS_00034027	-9.83156	4.96551272682099e-05	0.000373153484164192
TCONS_00034083	-4.95924	0.000584688992239724	0.00301647503182017
TCONS_00032479	-1.75358	0.000165863264923483	0.00104490391791803
TCONS_00032537	-5.71833	0.000129235338295214	0.00084049424003426
TCONS_00032539	-6.63109	0.00649356569564129	0.0219398849918278
TCONS_00034185	-8.26139	7.93412274814196e-06	7.62358379618335e-05
TCONS_00032570	-4.03717	0.0120561963718307	0.0358536819144649
TCONS_00032650	-5.80822	8.02038256659061e-05	0.000559632787417369
TCONS_00034310	-3.5758	0.00593296100492964	0.0203768153876598
TCONS_00032729	-3.81824	0.0101811090906512	0.0314560803922732
TCONS_00034401	-1.86976	0.00341621989908962	0.01297977039778
TCONS_00034451	-6.96938	3.32977313940982e-09	7.05451819804941e-08
TCONS_00032819	-4.19929	0.00528502784158567	0.0185782025913755
TCONS_00032821	-3.92169	0.00590214245190962	0.0202979401981374
TCONS_00034683	-4.41418	0.00147396903301274	0.00649185046599308
TCONS_00033022	-1.30845	0.00305738126850346	0.0118300255113416
TCONS_00034703	-5.01075	0.00027528882674621	0.00161086699298809
TCONS_00034705	-7.24193	0.00340177985600289	0.0129384664294129
TCONS_00033044	-4.51302	0.00460507222698379	0.0165415072072301
TCONS_00033057	-3.12799	0.0126857062103919	0.0374105078850015
TCONS_00034802	-6.43136	6.28143985766459e-06	6.21718223986463e-05
TCONS_00034818	-4.59483	0.000156219708400741	0.000993013009732299
TCONS_00034845	-3.54465	0.0110688637278778	0.0335965360557781
TCONS_00033170	-4.57901	0.000714456287347411	0.00355127956235624
TCONS_00034877	-1.9146	0.0118315468661871	0.0353890192511031
TCONS_00034950	-5.56327	0.00854747320223393	0.0273087467151719
TCONS_00033255	-6.93565	2.87615564099926e-05	0.000231899661375221
TCONS_00033256	-3.73575	0.00621336601919702	0.0211222279572201
TCONS_00034984	-3.04992	0.0170480785350749	0.0471926078542091
TCONS_00035066	-2.23699	6.05248110948118e-05	0.000440319825950314
TCONS_00033423	-5.89025	0.00274567381653286	0.0107924128530369
TCONS_00035118	-3.70491	0.00972521052088153	0.0303219427803394
TCONS_00033458	-7.03751	0.011624878003757	0.034880417532666
TCONS_00035195	-5.5137	3.0575172516168e-05	0.000244994063921624
TCONS_00035211	-5.24934	0.00192071207346131	0.00803873318184954
TCONS_00035242	-2.73956	0.0150628677247722	0.0427437450435784
TCONS_00035313	-6.29443	0.0006300815087888	0.00320316514147675
TCONS_00035337	-4.89833	0.000383871200216984	0.00212159147870772
TCONS_00035339	-1.95177	0.00181370070050144	0.00769769804695579
TCONS_00035341	-6.92482	0.0129233828342294	0.0379397682162904
TCONS_00035356	-6.84428	0.001385429477298	0.00617707627716922
TCONS_00035358	-5.25272	0.00444363087947062	0.0161054914868313
TCONS_00033657	-3.12393	0.00111396098821141	0.00516659732368856
TCONS_00003590	0.912918	0.0139120592489301	0.040140855807118
TCONS_00009275	0.952822	0.0180146464214812	0.049339842219779
TCONS_00008980	0.990407	0.00891406576270617	0.0282406219304225
TCONS_00011258	1.01067	0.0101504074265924	0.0313891858641368
TCONS_00002021	1.02007	0.008594991165958	0.0274218259858364
TCONS_00012514	1.07451	0.0159515998010374	0.0447669140996076
TCONS_00007434	1.07614	0.0150767439495591	0.0427501283005858
TCONS_00030865	1.09453	0.00379297898170723	0.0141322835082432
TCONS_00009570	1.11442	0.00663322496307396	0.0223159054029188
TCONS_00012716	1.13457	0.017032651260313	0.0471596327936837
TCONS_00032627	1.13697	0.0145327524661148	0.0415585728416968
TCONS_00009645	1.15914	0.00172311010953564	0.00737026742596415
TCONS_00024600	1.18255	0.00397903442608703	0.0147194172707407
TCONS_00032350	1.18774	0.0100396887441024	0.0311152497102362
TCONS_00030180	1.19625	0.0015433361698255	0.00674808635105188
TCONS_00031765	1.21555	0.00115449131390491	0.00531641927780136
TCONS_00032497	1.23686	0.00139323417616392	0.00620575724995908
TCONS_00024409	1.24903	0.011964090577472	0.0356381776124795
TCONS_00026105	1.26674	0.00238206267579836	0.00958600088817166
TCONS_00030467	1.26681	0.00603645777421967	0.0206644867539081
TCONS_00019313	1.26762	0.000785592096182749	0.00384861046509075
TCONS_00020999	1.27926	0.00307554640520572	0.0118952246920451
TCONS_00028586	1.28776	0.00040670883616605	0.0022238086953014
TCONS_00029029	1.28888	0.00418401104973258	0.0153272548942725
TCONS_00009496	1.29139	0.017033559957261	0.0471596327936837
TCONS_00004539	1.35465	0.000578859778132733	0.00299665521194722
TCONS_00015687	1.35703	0.00577065044250925	0.0199252630641832
TCONS_00013679	1.36125	0.00405196674685869	0.0149372930625335
TCONS_00033426	1.37654	0.00123484637315972	0.00561923426297255
TCONS_00000642	1.37711	0.000637008200112145	0.00322840038224903
TCONS_00016207	1.37898	0.00044468417295243	0.00239027651254555
TCONS_00009681	1.3859	0.00110700590391257	0.00514224847740442
TCONS_00010998	1.43721	0.0077372907803185	0.0252919244965316
TCONS_00006137	1.44974	0.00208311440421165	0.00860104721939786
TCONS_00019419	1.45063	0.00107570290625079	0.00502392686700967
TCONS_00025650	1.45824	0.00460618910168475	0.0165422348981306
TCONS_00009426	1.46233	0.0117509452851089	0.0351653743042468
TCONS_00008459	1.47033	0.000116569292615553	0.00077058392813051
TCONS_00021313	1.47069	0.000157109073751782	0.000997394551365261
TCONS_00035614	1.5158	3.00678435962893e-05	0.000241570823351537
TCONS_00011017	1.51916	0.00715129975073489	0.0237508086111546
TCONS_00020488	1.59514	0.00362932922898111	0.0136320227818051
TCONS_00011069	1.60266	0.000419310383981058	0.00228030741730366
TCONS_00004495	1.60449	7.63853256513741e-05	0.000537967963024644
TCONS_00021965	1.61192	0.00507306806708076	0.0179552074604249
TCONS_00021442	1.61196	0.00212767549273444	0.00874711035901937
TCONS_00016140	1.62636	0.00286750145582079	0.0111945589470786
TCONS_00020230	1.6709	5.87565415914818e-06	5.87338180671095e-05
TCONS_00033146	1.67307	0.0135379533395312	0.0393418229637229
TCONS_00008157	1.67481	6.69879765518136e-06	6.5656200419933e-05
TCONS_00012758	1.67908	6.37775678592048e-05	0.000459183261152643
TCONS_00012829	1.69351	6.31962062160152e-06	6.24813638834078e-05
TCONS_00035570	1.69468	0.00975584030676341	0.0303912566581044
TCONS_00025546	1.69825	0.0171773810677573	0.0474848111947956
TCONS_00029389	1.70901	0.000302581847234017	0.00174149590501285
TCONS_00019347	1.71218	0.00498145512599755	0.0176933117328603
TCONS_00019308	1.74413	1.98609000686714e-05	0.00016791741352452
TCONS_00003897	1.79994	0.0136180135819257	0.0395240996931294
TCONS_00033900	1.80093	0.000174202700927779	0.00108985112997452
TCONS_00032566	1.83888	3.68308471788664e-06	3.89240956779924e-05
TCONS_00006422	1.85278	3.86265230278163e-06	4.05141844140452e-05
TCONS_00027602	1.86677	6.50139607086602e-05	0.000466599599802376
TCONS_00022876	1.87856	0.01441637841116	0.0412975830578084
TCONS_00034320	1.88396	0.00121316718889662	0.00554816017634802
TCONS_00023025	1.90156	0.00627664036099688	0.0213024299477615
TCONS_00027160	1.91253	3.42555400039253e-06	3.65224210542734e-05
TCONS_00013154	1.9206	1.09105122079604e-05	0.00010035785326824
TCONS_00007605	1.92084	0.00548076826289752	0.0191472369531965
TCONS_00027211	1.92507	0.000431190323264963	0.00233229492341793
TCONS_00033499	1.93808	0.0155495799750909	0.0438631977688368
TCONS_00020445	1.93813	0.00118898753244105	0.00544892386637686
TCONS_00027261	1.94416	0.00454922052374655	0.0163962244892722
TCONS_00028228	1.95129	0.0013888603160608	0.00618932258583449
TCONS_00019456	1.95201	5.12127743624428e-05	0.000383523479528012
TCONS_00034905	2.0082	6.38118035129879e-06	6.29180905155581e-05
TCONS_00017574	2.01446	0.00620886686214983	0.0211159827324957
TCONS_00032616	2.01855	0.00223560841699631	0.0090978099614742
TCONS_00004180	2.08418	3.85378329581571e-07	5.30643083494624e-06
TCONS_00023645	2.09196	0.0127298404091642	0.0375054555484461
TCONS_00035462	2.10545	0.000516165253948963	0.00271639846995305
TCONS_00035193	2.12036	9.30465330466373e-07	1.16666037589245e-05
TCONS_00035445	2.15266	0.00257276974571604	0.0102232088145267
TCONS_00027268	2.16562	1.43562061739269e-07	2.19380775595321e-06
TCONS_00003889	2.17267	0.010043920244971	0.0311225636225826
TCONS_00022139	2.19812	0.000124030447041452	0.000811309789703902
TCONS_00007570	2.21308	1.35377873131158e-07	2.09170952908799e-06
TCONS_00035567	2.21788	0.00620578126336539	0.0211094567396259
TCONS_00034280	2.23667	0.00903925105143477	0.028587164704354
TCONS_00016149	2.25138	7.71388469361702e-08	1.26191063075599e-06
TCONS_00003150	2.25689	3.06140155776657e-06	3.32872225869414e-05
TCONS_00011261	2.25869	4.20964352846437e-09	8.73452756427819e-08
TCONS_00009313	2.26574	0.000732961246173903	0.00362830857100531
TCONS_00024503	2.26666	9.88413841959416e-06	9.21823280544934e-05
TCONS_00011427	2.29961	0.000341206709742383	0.00192025592444322
TCONS_00021197	2.30192	8.50206097345079e-10	2.01609160147635e-08
TCONS_00021228	2.30927	0.000358205310710171	0.00200278389575993
TCONS_00031664	2.31854	0.00744331079287028	0.0245214534186821
TCONS_00015575	2.34882	3.72184683663372e-10	9.48441898805831e-09
TCONS_00000998	2.34989	0.0135692670093161	0.0394075036917424
TCONS_00024948	2.38469	0.0144871678641118	0.0414544248245096
TCONS_00028858	2.40653	6.08963348505449e-08	1.01454639636364e-06
TCONS_00035546	2.47219	9.3354306031846e-07	1.16970876664418e-05
TCONS_00023553	2.49247	0.00530633363780466	0.0186422319434563
TCONS_00014969	2.5349	2.19549103309995e-08	3.99627960381061e-07
TCONS_00025036	2.55519	4.09971444900452e-07	5.57715289667961e-06
TCONS_00017643	2.55621	0.000563264045401645	0.0029268053915715
TCONS_00017718	2.55643	9.51227255384428e-08	1.52846844863858e-06
TCONS_00007666	2.56321	0.00909595119627857	0.028726312619003
TCONS_00032326	2.57067	1.77203907977268e-05	0.000152819366398127
TCONS_00016747	2.57582	0.00203167537238131	0.00843098681479245
TCONS_00001913	2.59569	3.92352400297657e-12	1.42546826879227e-10
TCONS_00003529	2.62783	0.000510235219402729	0.00268910160927864
TCONS_00024346	2.64232	0.0156084877197954	0.0439813686831114
TCONS_00019949	2.66887	0.00770961937016468	0.0252196968476568
TCONS_00033642	2.67775	0.00494670883790906	0.0175905666282014
TCONS_00034573	2.68488	0.00251350687575653	0.010027977927908
TCONS_00034996	2.68495	0.000539651664303129	0.00281949684153523
TCONS_00017349	2.7033	0.0156745293860299	0.0441193621937521
TCONS_00021204	2.71564	0.00988188827842491	0.0306988000564545
TCONS_00026299	2.74364	2.92875917938493e-11	9.1048178406549e-10
TCONS_00001499	2.76564	1.82849410544574e-06	2.11392612458977e-05
TCONS_00015857	2.78888	5.05029965579033e-09	1.0255339132684e-07
TCONS_00034419	2.81512	0.00474052940414795	0.0169674378851135
TCONS_00016729	2.83873	1.22525089827065e-09	2.82400821686762e-08
TCONS_00025427	2.83943	0.00464493159824434	0.0166617854701834
TCONS_00008064	2.84447	4.02838615522135e-05	0.000311876725316302
TCONS_00022439	2.84794	4.87645950287589e-08	8.3471884376096e-07
TCONS_00006126	2.86804	9.04601570320521e-11	2.58561709507254e-09
TCONS_00001714	2.90402	0.00150611238712006	0.00661249488477634
TCONS_00026914	2.95588	0.00133708288657645	0.00599594227204237
TCONS_00022420	2.97091	1.26881243008848e-12	4.93690823604105e-11
TCONS_00027291	2.97863	0.000106723238471461	0.000713314944094622
TCONS_00024473	2.99397	0.0138581140701716	0.0400215255980231
TCONS_00016273	2.99692	0.0109494829149317	0.0333236323599428
TCONS_00026919	3.00688	0.00220199108001398	0.0089913393389061
TCONS_00019061	3.00765	0.00349723486012809	0.013234777311085
TCONS_00035596	3.00874	0.000927427645783079	0.00442157373114798
TCONS_00032124	3.04449	7.12502881483319e-08	1.17087326382177e-06
TCONS_00025562	3.04982	0.0167176803781344	0.0464271667047713
TCONS_00004005	3.05209	1.71755185863191e-14	8.77843666051614e-13
TCONS_00030254	3.05647	0.00718988894614312	0.0238472338593158
TCONS_00019871	3.05834	0.000897638380952985	0.00430452457635366
TCONS_00019881	3.10377	5.1213196504313e-07	6.81825139332255e-06
TCONS_00035503	3.1063	0.0035086767716237	0.0132608547229509
TCONS_00033776	3.11927	0.00255560456522757	0.0101659328084852
TCONS_00008122	3.12756	0.00115604295953556	0.00532085608417119
TCONS_00015944	3.13724	5.64427002077701e-11	1.67412749976915e-09
TCONS_00019889	3.16095	8.32989059208093e-13	3.34174524351486e-11
TCONS_00035632	3.17606	0.00701229291343512	0.0233695737120614
TCONS_00010485	3.21996	9.44385129793147e-09	1.82746097896764e-07
TCONS_00000864	3.23426	0.00208757477288186	0.00861749723151984
TCONS_00027206	3.30038	1.66661395485274e-13	7.4088565811181e-12
TCONS_00035032	3.33532	0.00149323962887862	0.00656541485262481
TCONS_00001289	3.34451	0.0016963622246545	0.00727756471674424
TCONS_00019888	3.43544	3.8348046066873e-14	1.86513762765574e-12
TCONS_00033143	3.44717	0.00403242803240461	0.0148804243096669
TCONS_00023311	3.46894	0.00394262526348931	0.0146086256179218
TCONS_00008276	3.46967	2.78985681416501e-12	1.01767901892515e-10
TCONS_00035556	3.50364	0.000208923273563203	0.00127274369985826
TCONS_00002570	3.50652	2.644511157316e-10	6.91432664296509e-09
TCONS_00024380	3.52214	5.90224291171242e-06	5.89019751801504e-05
TCONS_00027360	3.54559	0.00186124988021937	0.00785528203471172
TCONS_00025058	3.56057	1.50257089044414e-10	4.150536659665e-09
TCONS_00035554	3.59037	0.00712141950573292	0.0236678624388732
TCONS_00014890	3.60053	5.13999224475268e-11	1.52957038954458e-09
TCONS_00032551	3.63147	1.59361825137376e-12	6.10875741993761e-11
TCONS_00009777	3.63862	0.00108233850341977	0.00504450039731424
TCONS_00014437	3.72794	0.000523739984152102	0.00274747101573325
TCONS_00013790	3.7628	1.27187723226192e-06	1.53516175872681e-05
TCONS_00024644	3.76727	1.05053182991765e-18	9.40954079143565e-17
TCONS_00025509	3.79395	0.000646350598323438	0.0032665981495715
TCONS_00007510	3.84059	0.0077173873055791	0.0252333469246877
TCONS_00006716	3.89888	6.9971478796356e-08	1.15299996890935e-06
TCONS_00023539	3.90353	0.00502893644222445	0.0178199269583171
TCONS_00011738	3.94573	2.96877930395774e-14	1.47161983415089e-12
TCONS_00004477	3.95123	0.000183311132878213	0.00113935016391807
TCONS_00034925	3.97018	8.08138311359062e-07	1.02464235931461e-05
TCONS_00008393	4.06864	7.8607135136202e-23	1.06137231046217e-20
TCONS_00018766	4.06958	6.55307706797265e-08	1.08377352276809e-06
TCONS_00002786	4.0722	1.67411072300021e-14	8.58064739695262e-13
TCONS_00026185	4.11054	0.00671190448018477	0.0225261524318277
TCONS_00030334	4.14434	0.000834312963551581	0.00404264179152082
TCONS_00032328	4.15388	6.27540388943072e-11	1.83426304638885e-09
TCONS_00033656	4.1572	2.94155224542734e-10	7.63579695502395e-09
TCONS_00006070	4.16074	6.74398854829381e-21	7.62618655026749e-19
TCONS_00016960	4.18514	1.7049323093945e-18	1.50474830604267e-16
TCONS_00034989	4.33661	9.03596500081853e-06	8.55936171153439e-05
TCONS_00033225	4.33817	0.00524508960852811	0.0184778133829874
TCONS_00030190	4.35337	1.23881054610906e-10	3.44827680165405e-09
TCONS_00015486	4.3726	8.59424263614531e-16	5.18318773385924e-14
TCONS_00018949	4.43288	6.58816396606368e-05	0.000471704197221963
TCONS_00021130	4.43299	0.000951150516083193	0.00451447174383348
TCONS_00017075	4.49724	1.52958403405679e-13	6.85018909113602e-12
TCONS_00015964	4.51166	3.54142762616652e-21	4.1073750025789e-19
TCONS_00003568	4.60204	3.28979833831932e-17	2.41960655834193e-15
TCONS_00034238	4.64554	5.88075144933418e-05	0.000430596665207621
TCONS_00034376	4.67745	0.000253637114591613	0.00150214609306254
TCONS_00000904	4.68211	1.14355086468721e-23	1.629154786991e-21
TCONS_00015118	4.74447	2.84485009101229e-05	0.000229785145967346
TCONS_00032329	4.78944	1.17412092584068e-27	2.19003813517891e-25
TCONS_00031821	4.81298	0.0012301538835181	0.00560492929098289
TCONS_00031194	4.85615	3.62983115640515e-18	3.01259335379992e-16
TCONS_00029151	4.86859	1.45586308579553e-08	2.72117053835728e-07
TCONS_00010490	4.91083	2.72479145852966e-14	1.35438604008728e-12
TCONS_00021432	4.95385	9.67956044115237e-05	0.000656171926046346
TCONS_00000562	4.97432	1.15318625843946e-07	1.81589199076982e-06
TCONS_00011233	5.0015	0.000123251273685095	0.000806796416347478
TCONS_00005976	5.04693	3.99775823233633e-18	3.30280546564663e-16
TCONS_00026851	5.06386	6.02582593028085e-20	6.33867840445182e-18
TCONS_00029161	5.16519	0.00241424604788625	0.00969341469639957
TCONS_00002286	5.22851	3.91969135497508e-09	8.17761198885177e-08
TCONS_00021873	5.22887	0.011390329960647	0.0343761868186798
TCONS_00020708	5.24089	0.0115521695561241	0.0347371453845693
TCONS_00023662	5.24222	4.7546942068417e-07	6.36763007286357e-06
TCONS_00032580	5.28174	1.0538869086512e-07	1.67262945949352e-06
TCONS_00033779	5.28613	2.58934606833691e-12	9.52216227935361e-11
TCONS_00008001	5.37938	6.99497651714923e-09	1.38468391821423e-07
TCONS_00003263	5.3898	1.9356786497456e-18	1.68376124085804e-16
TCONS_00001264	5.4106	7.35151742903148e-06	7.12813530779564e-05
TCONS_00017291	5.44962	0.0056337770566286	0.0195646695365799
TCONS_00022220	5.57885	0.00654420635547413	0.0220821196549037
TCONS_00033775	5.62049	9.44521815800896e-13	3.74763886256263e-11
TCONS_00003606	5.6572	9.83890363003219e-10	2.3104054978589e-08
TCONS_00028603	5.70556	2.25976533443758e-07	3.28929478648263e-06
TCONS_00033357	5.7355	9.27076264876879e-11	2.64151037171927e-09
TCONS_00000866	5.90347	1.59206634439862e-13	7.11240898005042e-12
TCONS_00032112	6.04767	4.87128875819678e-05	0.000367540565062779
TCONS_00001752	6.0563	0.00197817520603583	0.00824490301838431
TCONS_00011202	6.13572	3.83976633603983e-21	4.42502498840565e-19
TCONS_00009955	6.18814	2.97835834846222e-26	5.03620912137635e-24
TCONS_00033778	6.19612	3.85834236895674e-14	1.87155465097947e-12
TCONS_00003289	6.3294	2.03086606877548e-22	2.60599005548616e-20
TCONS_00019207	6.33955	6.16729963125884e-36	2.53602164155378e-33
TCONS_00029197	6.37567	3.08920786675606e-07	4.36457956000937e-06
TCONS_00031838	6.43316	0.000491892756155877	0.0026060953549424
TCONS_00008615	6.48486	1.55207715394759e-36	6.68612665389849e-34
TCONS_00029064	6.50582	3.3235552443628e-06	3.56661239835446e-05
TCONS_00003943	6.50978	1.06440912951554e-07	1.6878487625175e-06
TCONS_00033869	6.64092	1.921017566651e-19	1.88896580616394e-17
TCONS_00000865	6.94835	8.27521469919228e-20	8.4589525170896e-18
TCONS_00031858	6.97872	1.52639884041277e-07	2.31493161941225e-06
TCONS_00023613	7.01739	8.77732691316125e-05	0.000604063049980321
TCONS_00035675	7.02834	0.000270084843394238	0.00158657307517271
TCONS_00024417	7.11508	1.94488053406499e-14	9.87046754553523e-13
TCONS_00031206	7.16522	4.62696322027653e-37	2.20304330380166e-34
TCONS_00021185	7.19981	2.21296018263396e-07	3.22895875680615e-06
TCONS_00014755	7.40407	2.89939306367753e-13	1.24901711193137e-11
TCONS_00028694	7.45245	6.43339172034808e-05	0.00046245274690607
TCONS_00002008	7.4798	4.73465832240987e-08	8.16627006933859e-07
TCONS_00021370	7.56003	7.48460067343311e-37	3.38547199961063e-34
TCONS_00015960	7.74037	2.91744949376266e-43	3.29908835566549e-40
TCONS_00010495	7.83328	1.53005706424121e-28	3.07592471814625e-26
TCONS_00031429	8.11347	1.09507626594765e-12	4.30722062604147e-11
TCONS_00003923	8.19471	1.92768230066625e-40	1.20267434020533e-37
TCONS_00019743	8.27636	2.60380419644212e-50	7.48977424715808e-47
TCONS_00029090	8.35847	3.48271812163522e-51	1.57532047436865e-47
TCONS_00006050	8.45655	2.17187549428955e-47	3.5723403016528e-44
TCONS_00021213	8.65462	4.65404155556078e-52	6.14311644060862e-48
TCONS_00002288	8.89484	1.25322513429529e-07	1.94631779869568e-06
TCONS_00033920	9.03269	8.2757896638984e-09	1.61525202145538e-07
TCONS_00023913	9.70752	4.85117037160393e-26	8.05249775536054e-24

## Sheet: Supplementary Materials Data S3
WL-T primed 2xH vs Ctrl
lncRNA	logFC	pvalues	FDR
TCONS_00016321	-7.52818	3.82921302608549e-05	0.000411413012357272
TCONS_00003562	-7.21643	0.000149602093909443	0.00130320206312159
TCONS_00008765	-7.19644	0.000117552928222742	0.00106450707223928
TCONS_00014714	-7.17359	0.000185466491279934	0.00155136146374371
TCONS_00033780	-6.69936	0.000346749990481255	0.00259997827508386
TCONS_00014735	-6.66452	0.000348062271188721	0.00260873681550022
TCONS_00012138	-6.63292	0.00268930679262792	0.0137141002815718
TCONS_00025275	-6.53832	0.000829789224708028	0.00531190697034623
TCONS_00017623	-6.42475	0.00116502766212105	0.00700293870124791
TCONS_00016804	-6.35103	0.0100271901528394	0.0381601812817813
TCONS_00000085	-6.32863	0.00179969773458945	0.00993347501889166
TCONS_00004240	-6.31691	0.00293846766336379	0.0146866561970279
TCONS_00005966	-6.24226	3.77353675212014e-25	3.10339092982317e-22
TCONS_00009333	-6.16252	5.48209398041925e-11	2.86669151409611e-09
TCONS_00008074	-6.13917	0.000475072497926204	0.00334860538288796
TCONS_00005307	-6.1268	0.00193463714178834	0.010492622843638
TCONS_00031741	-5.96896	0.00022183309018704	0.00180063979396775
TCONS_00034451	-5.93516	1.09581718666372e-05	0.000142024501134002
TCONS_00031918	-5.83897	0.00164862680889891	0.00925779169876101
TCONS_00002700	-5.7538	0.00508157516664326	0.0225899114226232
TCONS_00033781	-5.70316	0.00151104802800727	0.00865444506829238
TCONS_00030163	-5.65929	0.00531257531917627	0.0233699064551073
TCONS_00019437	-5.62799	1.19579945372766e-12	9.1289449435842e-11
TCONS_00007754	-5.55744	0.0114625674881819	0.042359524829182
TCONS_00006652	-5.51631	5.92687838534222e-13	4.89657582767109e-11
TCONS_00001589	-5.50823	0.0107538493812602	0.0403101345759573
TCONS_00014206	-5.46944	0.00983413782794104	0.0375992306329323
TCONS_00011413	-5.46047	1.36703840021075e-09	5.18528842243463e-08
TCONS_00012852	-5.39194	0.00190384370892563	0.0103660078921431
TCONS_00008400	-5.37799	0.00670522960860057	0.0279746245110413
TCONS_00005618	-5.28158	6.39541663217033e-08	1.57217762399263e-06
TCONS_00005499	-5.22078	0.00203709197590557	0.0109173889573636
TCONS_00006262	-5.19414	7.77519467790821e-05	0.000753893876245409
TCONS_00019506	-5.17841	0.00522135901361192	0.0230724609096115
TCONS_00019438	-5.13814	2.75611134547983e-05	0.000312249984807555
TCONS_00022209	-5.10385	2.48754098720503e-14	2.72770176251519e-12
TCONS_00035697	-5.01708	4.5794747830606e-06	6.62321640686774e-05
TCONS_00011133	-4.94746	0.00301807790697877	0.0150057937815243
TCONS_00027877	-4.88782	7.41495522250909e-10	3.04779995932024e-08
TCONS_00034818	-4.88102	0.000186825593318327	0.00155914919737477
TCONS_00030381	-4.86486	8.16591016447388e-05	0.000786718916963929
TCONS_00021727	-4.6888	1.41285860269825e-13	1.31091542044203e-11
TCONS_00014713	-4.6631	0.0129514115610632	0.0464330305606052
TCONS_00022399	-4.65907	0.000493122836373564	0.00345022725857236
TCONS_00028890	-4.57191	0.000309451811384787	0.00236740449191752
TCONS_00020788	-4.56908	0.000563657644492786	0.00385276077136682
TCONS_00030595	-4.52401	0.000794251818153084	0.00511584127655527
TCONS_00002827	-4.48161	0.000366719703164473	0.00272711039430942
TCONS_00008628	-4.36249	1.11022170353751e-07	2.56870093121536e-06
TCONS_00013561	-4.34976	9.01136756725175e-05	0.00085407372129013
TCONS_00026783	-4.28646	1.6096444958936e-05	0.0001964305506252
TCONS_00008311	-4.27495	0.00604955800423421	0.0259125598888754
TCONS_00017555	-4.26762	5.97027532179502e-07	1.14342828622208e-05
TCONS_00001376	-4.21327	0.00169448071750109	0.00948318330785693
TCONS_00001060	-4.21091	0.00061269463399499	0.00412099777430162
TCONS_00007629	-4.19947	0.00602190686706308	0.0258308110350337
TCONS_00004760	-4.17109	0.000167841846291789	0.00143089889697744
TCONS_00020077	-4.13707	0.0139009777342224	0.04892246452933
TCONS_00024203	-4.13274	0.00671184504048139	0.0279938709814269
TCONS_00023583	-4.12166	6.61537039201151e-15	8.19807510292221e-13
TCONS_00007206	-4.07568	0.00498969884726892	0.0223075416959814
TCONS_00020934	-4.06393	0.00410142907494451	0.019115702280518
TCONS_00003165	-4.06109	5.08826364841371e-06	7.23757501499602e-05
TCONS_00008014	-4.05358	3.73537339684622e-07	7.58519762841062e-06
TCONS_00022711	-4.02444	0.0125409450404447	0.0453570997601817
TCONS_00000765	-3.99639	0.014248702276445	0.0498553027050318
TCONS_00023106	-3.95292	1.26494426994774e-06	2.17760577318406e-05
TCONS_00031443	-3.94205	8.45624159802621e-07	1.55171175692787e-05
TCONS_00017924	-3.93954	1.51071367699517e-13	1.38747931765856e-11
TCONS_00008312	-3.9254	0.0096584602961393	0.0370705392740875
TCONS_00000496	-3.89318	0.000575352948325945	0.0039105412825174
TCONS_00017969	-3.88575	6.08566798075334e-12	3.94652296687349e-10
TCONS_00017761	-3.88486	1.87885532975973e-05	0.000224235682594609
TCONS_00003351	-3.83982	7.51214768569105e-05	0.0007338946440454
TCONS_00008704	-3.77394	4.16314357724118e-05	0.000443080922017792
TCONS_00001143	-3.76625	0.0010959080858477	0.00665824882378862
TCONS_00004026	-3.68612	2.99945706116516e-05	0.000334435098188911
TCONS_00019809	-3.68505	5.75782424900731e-05	0.000586264453489616
TCONS_00008963	-3.68437	0.0092413704983769	0.0358884130558346
TCONS_00014942	-3.68394	0.0109905240124513	0.0410116791198904
TCONS_00028260	-3.65703	0.00913348004807556	0.0355686729465844
TCONS_00030405	-3.63846	1.51911369909315e-05	0.000186619009101263
TCONS_00023863	-3.63503	3.11182073011702e-06	4.78759969983054e-05
TCONS_00013891	-3.61782	0.000259662193894728	0.00205604729721546
TCONS_00014345	-3.54418	3.24537852635731e-06	4.95515896011669e-05
TCONS_00004428	-3.5341	0.000411231076019609	0.00298931452728919
TCONS_00001523	-3.49971	2.28104276318199e-09	8.2747868381924e-08
TCONS_00029352	-3.48128	0.000298096910849283	0.00230293228351669
TCONS_00014820	-3.46734	4.67658464774014e-06	6.72799881448934e-05
TCONS_00032442	-3.45449	0.000573008278859888	0.0038976651644456
TCONS_00016596	-3.4482	0.00319133482341371	0.015622516493513
TCONS_00008732	-3.41561	3.73371035648896e-09	1.28674326628485e-07
TCONS_00001660	-3.40659	1.97612762717032e-06	3.21529470848854e-05
TCONS_00022549	-3.3847	0.001442050959717	0.00835552504373152
TCONS_00011063	-3.37895	0.000917024830864144	0.00575502263781649
TCONS_00011135	-3.36337	0.00492196744094075	0.0220592412457124
TCONS_00001061	-3.30654	0.000391023646214069	0.00287486472999749
TCONS_00011155	-3.2946	1.88194179777632e-06	3.09264059465639e-05
TCONS_00019808	-3.25561	0.000196157553779566	0.00162206518305927
TCONS_00008218	-3.20527	0.00351691154909587	0.0168560213663024
TCONS_00014819	-3.18372	0.00770217468491057	0.0310991846851343
TCONS_00004867	-3.18103	0.0110510921802011	0.0411668541932014
TCONS_00031874	-3.17996	3.6477626410564e-05	0.000395440200507091
TCONS_00013822	-3.1692	0.00241800255982309	0.0125449495231269
TCONS_00019002	-3.1656	0.0050664254035379	0.0225502668699167
TCONS_00021019	-3.15935	9.92588844156451e-08	2.32327425062389e-06
TCONS_00029908	-3.15111	1.60874142559787e-08	4.70986385329162e-07
TCONS_00003617	-3.09356	0.000943904169230751	0.00590527597990732
TCONS_00010488	-3.09268	0.000752095445454255	0.00488956625749329
TCONS_00005053	-3.08347	0.00691086723282253	0.0286390928631129
TCONS_00035704	-3.07884	0.00308398951226802	0.015245525203679
TCONS_00008564	-3.07769	0.00063252229274088	0.00423546478259095
TCONS_00016695	-3.04885	1.12106721288093e-06	1.96354976598786e-05
TCONS_00024109	-3.03546	1.44340419998253e-07	3.23838738310651e-06
TCONS_00002515	-3.02262	1.05016863175987e-06	1.85372693213965e-05
TCONS_00018000	-3.01175	0.0083725792774596	0.0332714862435925
TCONS_00026518	-3.00938	0.0085239911757011	0.033710289036494
TCONS_00028714	-3.00264	0.00850082036003691	0.0336554360556122
TCONS_00006651	-3.00103	5.66196565545936e-07	1.09329716760113e-05
TCONS_00015956	-2.99871	1.52423071882724e-07	3.39211640784026e-06
TCONS_00026722	-2.97329	2.85684104086799e-07	5.98145564592599e-06
TCONS_00018046	-2.96207	0.00733294772074083	0.0299559772208995
TCONS_00033620	-2.95575	0.0119815793624699	0.0438183309656419
TCONS_00012188	-2.94047	0.0133673935649878	0.0475626847141246
TCONS_00014440	-2.92382	0.0123695662057249	0.0448142894193394
TCONS_00008383	-2.92191	0.00881531872463439	0.0345827323687793
TCONS_00003817	-2.90204	1.1742576620211e-08	3.55876781891921e-07
TCONS_00003560	-2.89128	0.00289967102231232	0.0145409500572885
TCONS_00014205	-2.858	0.00863333427981231	0.0340015056866879
TCONS_00023822	-2.85081	0.000896606088538199	0.00565202839944082
TCONS_00035640	-2.82921	0.00228925637182016	0.0119917531949456
TCONS_00027400	-2.8226	0.00217327282111726	0.0115020875031394
TCONS_00018354	-2.81569	0.00170385307254884	0.00951475729679822
TCONS_00003759	-2.80449	0.00279956362888229	0.0141290110843423
TCONS_00002135	-2.80387	8.14111798803684e-06	0.00010902831070137
TCONS_00031487	-2.80291	0.00310001993264385	0.0153080405680473
TCONS_00012970	-2.75393	0.000133350918615154	0.00118619379080825
TCONS_00009347	-2.66149	0.00528143519313881	0.0232668631481521
TCONS_00012853	-2.62987	0.0119811758418099	0.0438183309656419
TCONS_00023878	-2.61202	1.21155730600026e-05	0.00015459367565397
TCONS_00029162	-2.58911	0.0128200217339337	0.0461230171469603
TCONS_00028114	-2.5783	0.00177006035293208	0.00980888812554292
TCONS_00021215	-2.56949	0.00116283837013108	0.00699675245453331
TCONS_00024779	-2.56298	2.98967902510389e-07	6.2390152942566e-06
TCONS_00013762	-2.49672	0.000170683049182417	0.00144963530015155
TCONS_00018962	-2.48926	0.011147112065634	0.0414733083700422
TCONS_00028388	-2.45504	0.00339494920396549	0.0163843200713117
TCONS_00005776	-2.43819	0.0122363885891787	0.0444742825922076
TCONS_00035066	-2.4298	1.19067000678183e-05	0.000152677480033335
TCONS_00015955	-2.42796	0.00173726223803559	0.0096699112817428
TCONS_00003563	-2.41569	0.000308925696478673	0.00236487866127551
TCONS_00010484	-2.3935	0.0012064906373281	0.00721859626361687
TCONS_00029778	-2.38813	8.82450842380177e-05	0.000839000687923518
TCONS_00032479	-2.36902	2.27033465964382e-05	0.000264161832777721
TCONS_00000075	-2.31014	0.00647975636984364	0.0273022028818396
TCONS_00025199	-2.28805	0.000144182636885888	0.00126496134813545
TCONS_00012561	-2.28802	0.000990791987110224	0.00613077955635612
TCONS_00028555	-2.25977	1.51931575972012e-05	0.000186619009101263
TCONS_00025494	-2.24893	0.00779108238210363	0.0314301122718843
TCONS_00007200	-2.18929	1.26894608101626e-05	0.00016077760114725
TCONS_00019480	-2.18041	0.00317530584110769	0.0155693248192849
TCONS_00028635	-2.15556	6.08854148528442e-06	8.39634002235144e-05
TCONS_00007042	-2.0201	0.000212766919187775	0.00173639687364205
TCONS_00035680	-1.98404	0.00079286714351393	0.00511056117833899
TCONS_00003264	-1.98267	0.000519267933990077	0.0035955280251368
TCONS_00010487	-1.97812	0.000164741355561129	0.00140929803601301
TCONS_00001379	-1.94425	0.000423223999685315	0.00305806382839713
TCONS_00004255	-1.91527	0.00443462727854588	0.0203128383166406
TCONS_00015503	-1.81343	0.00170192887928059	0.00951475729679822
TCONS_00008815	-1.80054	0.00763955050848255	0.0308976341893013
TCONS_00002886	-1.76524	0.00434850244165025	0.0200095256044705
TCONS_00026701	-1.76458	0.000219135178864637	0.00178273956438753
TCONS_00004695	-1.75514	0.00144819481285555	0.00837933762359946
TCONS_00008648	-1.74786	0.000781223135208096	0.00505531837815454
TCONS_00013012	-1.7384	0.000529530720927523	0.00365400432255594
TCONS_00020573	-1.67542	0.00222258997742321	0.0117035274917108
TCONS_00021449	-1.67134	0.0130422814093553	0.0466811166743443
TCONS_00022844	-1.67086	0.00810763368199998	0.032389361052865
TCONS_00023743	-1.66511	0.000673777719364687	0.00446544332471256
TCONS_00019847	-1.6447	0.00068418495961199	0.00451951751524635
TCONS_00018399	-1.61573	0.013663013529744	0.0483388548677472
TCONS_00002804	-1.59709	0.0116537567379024	0.0428734080233565
TCONS_00027674	-1.59173	0.00116973052318326	0.00702887225372126
TCONS_00033022	-1.54865	0.00893753396697998	0.034920569420336
TCONS_00022789	-1.50391	0.013020986350723	0.0466143066964052
TCONS_00012877	-1.49334	0.00188022664449326	0.0102683189492353
TCONS_00031065	-1.4415	0.00797463491437754	0.0319851628255005
TCONS_00017918	-1.43537	0.00512774394182521	0.0227504343157046
TCONS_00026286	-1.43285	0.00354200999969342	0.016958345309461
TCONS_00032056	-1.38333	0.00355739977355581	0.0170140190597265
TCONS_00000645	-1.38027	0.0130448088158672	0.0466811166743443
TCONS_00022661	-1.35072	0.0129359039291363	0.0464073431080754
TCONS_00000807	-1.34767	0.00476505882064914	0.0214569958292695
TCONS_00026753	-1.23247	0.0137813381391522	0.0486433380709482
TCONS_00008157	1.22818	0.0100255490139218	0.0381601812817813
TCONS_00011039	1.39601	0.00793850062958864	0.0319038853600949
TCONS_00025460	1.43156	0.00326325337205468	0.0159014390682966
TCONS_00012716	1.46992	0.0127298154494529	0.0458805878340541
TCONS_00027602	1.50002	0.0125514104330817	0.0453650858271001
TCONS_00008406	1.53278	0.00536890375214497	0.0235718455684443
TCONS_00035614	1.54004	0.00130329228024567	0.00768844709047438
TCONS_00030696	1.54789	0.0129152029193087	0.046364040956161
TCONS_00029389	1.57214	0.0097196416390746	0.0372515773481985
TCONS_00020230	1.59808	0.00094363322838857	0.00590527597990732
TCONS_00026105	1.69074	0.00139553362477109	0.00813708987205393
TCONS_00029029	1.7077	0.00183541043432161	0.0100875094131777
TCONS_00019313	1.71307	0.00089155024517706	0.00562833865526467
TCONS_00022695	1.74976	0.00499310401714634	0.0223117389434993
TCONS_00004539	1.76343	0.000368828599823111	0.00273716811181278
TCONS_00000578	1.7911	0.00995653926294173	0.0379409572208097
TCONS_00012758	1.79593	0.000813432152083538	0.00522265008078334
TCONS_00026511	1.91528	0.00342813759197404	0.0165048678689692
TCONS_00019308	1.936	0.000137300387516406	0.00121120229709134
TCONS_00033459	1.94323	0.00155683577137324	0.00886059440435859
TCONS_00004180	1.94609	0.000172450196739357	0.00145826635200502
TCONS_00008802	1.95036	0.0118669037667687	0.043524810430194
TCONS_00020445	1.95874	0.00633990847152341	0.0268448312603026
TCONS_00020053	1.95953	0.00313282267020361	0.0154321155927019
TCONS_00014445	1.98631	0.0106866957676318	0.040131670096256
TCONS_00034905	1.98986	0.00085203186464419	0.00542046853973535
TCONS_00028858	1.9925	0.000303223071767194	0.00233229851318324
TCONS_00001913	1.99875	4.17058817537487e-05	0.000443351656034416
TCONS_00027261	2.03201	0.013613833620073	0.0482403234798241
TCONS_00000677	2.03429	0.00851931029085882	0.0336991432209245
TCONS_00021197	2.0377	4.32408523212243e-05	0.000458054298037419
TCONS_00006476	2.03999	0.0082428877448302	0.0328426707701416
TCONS_00032566	2.05418	9.37657419367284e-05	0.000882217144493618
TCONS_00019456	2.05998	0.00111556131067754	0.00676629258936932
TCONS_00015575	2.07456	0.000151625481216907	0.00131702344294647
TCONS_00023025	2.07867	0.00712028533786991	0.0293047411672029
TCONS_00011261	2.13459	1.67812531481517e-05	0.000203773968596986
TCONS_00027160	2.16525	3.32379995043377e-05	0.000364028526048416
TCONS_00029160	2.16781	0.00884033965950388	0.0346583457116801
TCONS_00016261	2.17743	7.8904913561476e-05	0.000763389322708026
TCONS_00035546	2.17969	0.000562250425061641	0.00384459445980358
TCONS_00027268	2.19051	0.000178045376037954	0.00149761738198731
TCONS_00032326	2.21918	0.000132028575213103	0.00117727178040819
TCONS_00017553	2.2291	0.00548113317339127	0.0239599281242252
TCONS_00026392	2.24364	0.0104678585452265	0.0394655062843891
TCONS_00027211	2.28192	0.000415779106336998	0.00301752562011845
TCONS_00021228	2.29049	0.00221380462418001	0.0116640556392804
TCONS_00032616	2.30918	0.00193652355892113	0.0104997065482649
TCONS_00025053	2.32535	0.00405728169571947	0.0189531198258592
TCONS_00031546	2.35815	0.00947723161099879	0.0365688956148008
TCONS_00011427	2.37993	0.00145626303813356	0.00841525619576827
TCONS_00025081	2.4018	0.00585700916488287	0.0252853416416669
TCONS_00035570	2.42062	0.000608700232334664	0.00410022833344418
TCONS_00011069	2.43294	3.47392706838234e-06	5.25972907516667e-05
TCONS_00015666	2.45568	0.0010612064556173	0.00649101027771596
TCONS_00003529	2.5304	0.00285221901329895	0.0143667033985573
TCONS_00016149	2.5439	9.90831657875411e-06	0.000130189667290776
TCONS_00020799	2.55211	0.0093433551427852	0.036172024468724
TCONS_00007597	2.58352	6.26730957915692e-05	0.00063031924522338
TCONS_00031983	2.59139	0.014136310389646	0.049538691435186
TCONS_00001006	2.59359	0.0128086920581252	0.0461111904161328
TCONS_00034573	2.61504	0.00918434972173126	0.0357283249871605
TCONS_00007470	2.67141	0.00669313820517945	0.0279480612846323
TCONS_00018495	2.67242	0.0113428991526914	0.0420374998708817
TCONS_00027487	2.69509	0.000998182447360424	0.00616175879225252
TCONS_00003150	2.70782	1.96980942911803e-05	0.000234164007891146
TCONS_00014969	2.71971	8.11969561353224e-07	1.50214368850346e-05
TCONS_00035462	2.72239	0.000116065150740491	0.00105420018692154
TCONS_00030242	2.7262	0.00565352033588577	0.0245710169198129
TCONS_00014859	2.74406	0.0102388369603021	0.0387473911572363
TCONS_00035193	2.75993	1.68647776108032e-06	2.79683245932414e-05
TCONS_00035567	2.79129	0.00177250255355207	0.00981330743617431
TCONS_00015857	2.83004	2.07297671601139e-06	3.3607856382432e-05
TCONS_00034280	2.84516	0.00329556832407114	0.0160237321097963
TCONS_00029381	2.84584	0.000195490419672852	0.001617287683192
TCONS_00024948	2.84841	0.0066959040280587	0.0279531591092907
TCONS_00008122	2.85217	0.00454224131749754	0.0206489377280108
TCONS_00022139	2.87485	2.5667571388017e-05	0.000294298713005951
TCONS_00023225	2.8758	0.0011128785799719	0.00675454952949736
TCONS_00022876	2.88861	0.000764844573154729	0.00496175434280693
TCONS_00024503	2.91933	3.71819134086862e-06	5.57821193452205e-05
TCONS_00027336	2.92064	0.00870794504582682	0.0342804285713979
TCONS_00011283	2.94263	0.00133025104921871	0.00781109436843358
TCONS_00024346	2.98685	0.00838859828803252	0.0333205068771399
TCONS_00001289	3.0311	0.0078272742130906	0.031540951522817
TCONS_00023645	3.03435	0.00153516337629175	0.00875652930871584
TCONS_00007570	3.03442	5.10549721739405e-09	1.6949313973268e-07
TCONS_00035032	3.07067	0.00958701284866205	0.0368588660159036
TCONS_00028318	3.08212	0.00430300549310395	0.0198658531224113
TCONS_00004117	3.10514	3.25302011156841e-05	0.000357575290878538
TCONS_00034996	3.10916	0.000380559388521347	0.00281039225163949
TCONS_00016729	3.10934	5.13829994419587e-08	1.30388865203837e-06
TCONS_00022420	3.11357	2.8023580921654e-08	7.62452104684941e-07
TCONS_00025036	3.13106	3.09762494230754e-07	6.44199173346786e-06
TCONS_00032124	3.142	1.45800675301169e-05	0.000180435815200004
TCONS_00032350	3.14656	1.4059059057685e-06	2.38621534268945e-05
TCONS_00013790	3.16169	0.000711408610406184	0.00466697461496704
TCONS_00003909	3.21878	0.000333262463609339	0.00252183929489075
TCONS_00031550	3.23081	0.0132987603069427	0.047416786409278
TCONS_00022267	3.23154	0.0136874037863623	0.0483967552680582
TCONS_00015343	3.2362	0.00701974751019735	0.0289642626458382
TCONS_00035505	3.24229	0.000839967250651825	0.00536067988220228
TCONS_00017718	3.24292	7.92252526212101e-07	1.47017691864159e-05
TCONS_00015269	3.24298	0.00341469749869513	0.0164620628414311
TCONS_00021089	3.26567	0.00100690394097959	0.00620293054064018
TCONS_00024473	3.27679	0.0121211750699	0.0441794774278643
TCONS_00035536	3.27843	0.00286100348444129	0.0143921206094038
TCONS_00006126	3.29482	2.71583847245932e-09	9.63483636906008e-08
TCONS_00019131	3.29694	0.00774981401359304	0.0312775786187684
TCONS_00017071	3.31919	0.00330260139343829	0.0160499508491751
TCONS_00015048	3.34201	0.0030480076466749	0.0151130727189062
TCONS_00001959	3.36026	0.00483580656309222	0.0217215114563127
TCONS_00009313	3.3671	3.11533090985011e-06	4.78892796532863e-05
TCONS_00016273	3.40083	0.00627185098838918	0.026657429140128
TCONS_00028228	3.40214	2.89614526657697e-06	4.49399282231365e-05
TCONS_00023553	3.40502	0.000616613852230215	0.0041427383692541
TCONS_00004005	3.42651	1.14729073554441e-09	4.46407124262474e-08
TCONS_00025427	3.42753	0.00173395506762061	0.00966197999336611
TCONS_00016748	3.47263	1.09377138033784e-09	4.27421286921221e-08
TCONS_00002766	3.47767	0.00618000592557178	0.0263653009102173
TCONS_00008435	3.4934	0.0107369336937843	0.0402759721514332
TCONS_00022342	3.50069	0.0120815716981205	0.0440798299524287
TCONS_00008229	3.52881	0.00298382261972599	0.014872259685593
TCONS_00008393	3.5419	6.98074108304662e-11	3.5280041456861e-09
TCONS_00000867	3.54518	0.0114959588579601	0.0424309228105001
TCONS_00035632	3.55372	0.00432319520715008	0.0199336317234879
TCONS_00019949	3.57294	0.000741560183503284	0.00482801309828173
TCONS_00007167	3.57444	0.0103097674944294	0.0389669152447695
TCONS_00011422	3.57676	0.00318546586859571	0.0155980064845743
TCONS_00020122	3.58125	0.00430145890645011	0.0198637815197554
TCONS_00033229	3.61349	0.000675784443497875	0.00447546410549306
TCONS_00030254	3.62285	0.00198991574369089	0.0107185309766595
TCONS_00011992	3.62323	0.000367512786781385	0.0027296423855647
TCONS_00019207	3.64196	1.24324365588637e-07	2.84015245782224e-06
TCONS_00035596	3.66866	0.000269547973631989	0.00212262730662527
TCONS_00000998	3.68509	0.00087119530620417	0.00552683614135766
TCONS_00026478	3.68555	0.00736320363879564	0.0300505400774972
TCONS_00032551	3.69951	1.09492137428311e-07	2.54305679395434e-06
TCONS_00026919	3.70288	0.000818075394011352	0.00524315908744151
TCONS_00019061	3.71101	0.000703715515747314	0.0046265715212268
TCONS_00035556	3.73534	0.000468423786800724	0.00331580265046381
TCONS_00028658	3.74198	0.00591117242883985	0.0254826882904454
TCONS_00002570	3.74521	4.95494561508831e-08	1.25912684008136e-06
TCONS_00004003	3.74539	0.000126650828787428	0.00113599488734034
TCONS_00019889	3.74927	6.53668056528282e-12	4.22386290955936e-10
TCONS_00018661	3.77568	0.00705116370460064	0.0290739983836234
TCONS_00028313	3.77585	0.00182921785737246	0.0100626447836546
TCONS_00017829	3.79092	0.00907451970770574	0.0353542818844789
TCONS_00033497	3.80522	0.00185187621426156	0.010150256390377
TCONS_00031063	3.80546	0.0140667372206337	0.049361806930358
TCONS_00034419	3.83606	0.000247895979169582	0.00197585107978645
TCONS_00034682	3.83839	0.0050402477160874	0.0224652411861151
TCONS_00010490	3.85023	2.39642074031232e-09	8.6543793322297e-08
TCONS_00026189	3.85251	0.00314522355630958	0.0154763475127303
TCONS_00015004	3.85491	0.00457547526865684	0.0207582933891194
TCONS_00015964	3.87084	3.09534261863353e-10	1.35932121356642e-08
TCONS_00008438	3.9053	0.00048493090782078	0.00339940136195326
TCONS_00015050	3.91552	0.0107542706902198	0.0403101345759573
TCONS_00021911	3.91573	8.25639704176278e-06	0.00011040871520814
TCONS_00011233	3.92298	0.009455720601399	0.0364936759473362
TCONS_00011738	3.92439	9.4098155832129e-11	4.56439124254882e-09
TCONS_00011813	3.95141	0.00651041609505902	0.0273746126906583
TCONS_00019888	3.97511	7.55725840610396e-12	4.78089078117618e-10
TCONS_00002519	3.97733	0.000446044268794973	0.00318731396339157
TCONS_00033642	3.98663	0.000165433284137281	0.00141301751059697
TCONS_00018991	3.99916	0.00277307452284256	0.0140343900508356
TCONS_00019881	4.0238	1.51561627661681e-07	3.38060214177614e-06
TCONS_00014890	4.04583	1.68448628913085e-10	7.77484959929707e-09
TCONS_00035503	4.08586	0.000280394195978749	0.00219048885485471
TCONS_00028541	4.09454	0.000401498732721089	0.00293654324477493
TCONS_00028025	4.09714	3.126350372298e-07	6.48681849609951e-06
TCONS_00015944	4.10759	1.88968709025332e-12	1.36760434095814e-10
TCONS_00006070	4.11645	2.60483247889089e-14	2.8221098227888e-12
TCONS_00033862	4.13483	4.18195076895078e-15	5.32845318750891e-13
TCONS_00016747	4.13761	4.19336991077756e-07	8.37794276907465e-06
TCONS_00018539	4.14007	0.000404577558863368	0.00295320272298003
TCONS_00030613	4.14242	0.000311424073010372	0.00238047982804253
TCONS_00024644	4.15046	3.63728195344298e-12	2.48337141070354e-10
TCONS_00025058	4.16262	4.67319196448629e-09	1.56577892987871e-07
TCONS_00027206	4.1634	1.01020213125502e-12	7.84445800892577e-11
TCONS_00010596	4.1759	0.00128142301961394	0.00757920454196634
TCONS_00015667	4.20277	0.00460404822629975	0.020861769235773
TCONS_00024921	4.21219	0.0126445771582385	0.0456279087602729
TCONS_00008276	4.24263	1.36357010760797e-12	1.03226250865904e-10
TCONS_00002786	4.35042	5.92606904040668e-13	4.89657582767109e-11
TCONS_00025405	4.36758	2.16125665263915e-09	7.883793672621e-08
TCONS_00022328	4.38393	0.00593599842253921	0.0255422463139349
TCONS_00027360	4.41008	0.000784929458024409	0.00507385805074513
TCONS_00014437	4.41088	0.000179288587444959	0.00150667367052561
TCONS_00015118	4.41166	0.000926230906704462	0.00580675529972413
TCONS_00021204	4.41946	0.00046294685352662	0.00328286269895252
TCONS_00032469	4.42984	2.83889759920008e-05	0.000319627717873846
TCONS_00022439	4.48953	7.11733141684848e-10	2.94004286130227e-08
TCONS_00008099	4.51309	0.00369991513470408	0.0175762575812987
TCONS_00012273	4.53156	4.56346145497588e-09	1.53469717667061e-07
TCONS_00017423	4.53719	0.000953551751467469	0.00595420065186638
TCONS_00026782	4.55727	0.000395731741673474	0.00290463971494248
TCONS_00018541	4.59749	0.000426877482451838	0.00307586391477543
TCONS_00021432	4.61559	0.00068055826533181	0.00450049001997384
TCONS_00007666	4.61608	7.34948201331373e-05	0.000721118102314997
TCONS_00006716	4.63055	1.95210660273686e-08	5.5621204351682e-07
TCONS_00031194	4.65806	8.58861735147367e-11	4.22265906902753e-09
TCONS_00000864	4.66999	9.14393547102656e-06	0.000121025036194063
TCONS_00009484	4.67222	0.000542720599405583	0.00372922314394111
TCONS_00027291	4.68046	1.38198375490872e-09	5.22071542976482e-08
TCONS_00032328	4.68934	2.15317073589743e-10	9.81292647974613e-09
TCONS_00013936	4.69125	0.000715224771731976	0.00468691118976699
TCONS_00030334	4.705	0.000136064551946648	0.00120147190745276
TCONS_00007656	4.75666	4.14065973316433e-05	0.000440947360518789
TCONS_00033298	4.76855	0.00439529495680947	0.0201651916568991
TCONS_00003568	4.78325	2.06093705095106e-13	1.83687359915554e-11
TCONS_00032887	4.7905	0.00104746679021699	0.00641564544190795
TCONS_00004477	4.80108	1.26774938598387e-05	0.000160738539878109
TCONS_00001499	4.84013	5.7596561049379e-11	2.9774130830469e-09
TCONS_00013457	4.85377	0.000435470203142315	0.00312657237518012
TCONS_00003943	4.86782	0.000342799460958516	0.00257865235887052
TCONS_00033656	4.87585	2.42870339613228e-12	1.73002088764651e-10
TCONS_00029151	4.90446	1.12567705094427e-07	2.60113344607085e-06
TCONS_00002957	4.91623	9.88394757752846e-05	0.000918811065552914
TCONS_00004241	4.92147	0.00126527085577482	0.00750955015223612
TCONS_00032329	4.97839	2.43462137653658e-20	6.99200072471053e-18
TCONS_00018766	5.02732	7.52440139716824e-09	2.39681328308037e-07
TCONS_00010485	5.04409	1.39507927465392e-15	1.95667979196228e-13
TCONS_00017075	5.06764	1.92406743045385e-13	1.73194786165182e-11
TCONS_00015486	5.14165	2.37478554055407e-13	2.07570023117124e-11
TCONS_00031858	5.15947	0.00276523409394018	0.0140073570523984
TCONS_00025562	5.2123	0.00014000132243898	0.00123382558543033
TCONS_00003606	5.21728	9.19710030359201e-07	1.66736609010912e-05
TCONS_00022176	5.26917	0.000329775813360411	0.00250068474062444
TCONS_00030190	5.30277	3.54312124207001e-11	1.96643228934885e-09
TCONS_00026658	5.31631	0.0139262411085746	0.0489923158423956
TCONS_00000904	5.33439	2.45804174054918e-15	3.2943221638338e-13
TCONS_00031736	5.34778	0.0030689229692228	0.0151876431296904
TCONS_00001264	5.35415	0.000953338629012126	0.00595420065186638
TCONS_00021130	5.38452	0.00168245351054988	0.00942726273347134
TCONS_00008615	5.39715	7.61209128682534e-21	2.50410123004601e-18
TCONS_00011202	5.40414	4.67998894109535e-13	3.99410565619048e-11
TCONS_00016960	5.49753	5.39235441689148e-13	4.4960308048303e-11
TCONS_00016749	5.50655	1.92954202598981e-07	4.18098250014775e-06
TCONS_00021185	5.53729	0.000719387241203284	0.00470789375081425
TCONS_00003263	5.53927	4.82766002556914e-13	4.10079121326866e-11
TCONS_00028479	5.57999	0.00200341277637326	0.0107655917323794
TCONS_00030408	5.68663	0.00794507040868671	0.0319090252839886
TCONS_00023569	5.69933	5.92000549142356e-05	0.000599950003660667
TCONS_00033869	5.73779	7.44374876310468e-11	3.71018585043672e-09
TCONS_00009955	5.7529	2.51483722920677e-18	5.29080813814396e-16
TCONS_00033357	5.78968	6.13094906047551e-08	1.51955152535868e-06
TCONS_00029197	5.81961	2.34457004309517e-05	0.000271403108059634
TCONS_00009777	5.82991	0.000116853319795843	0.00105976296494545
TCONS_00005976	5.8411	4.10792115609691e-15	5.27124946647244e-13
TCONS_00029164	5.856	7.66500283792042e-06	0.00010349469876604
TCONS_00025780	5.91624	0.003399138924862	0.0163957932731347
TCONS_00005918	5.9208	8.98573056557848e-05	0.000852090267940312
TCONS_00017349	5.99409	1.03483071345706e-06	1.82843672837681e-05
TCONS_00032580	6.04569	5.61194185966816e-08	1.40244287385326e-06
TCONS_00022219	6.05611	0.000176801660120377	0.00148972229025263
TCONS_00019892	6.17686	5.07010249741495e-09	1.68938056143147e-07
TCONS_00004158	6.21182	0.000419330553767415	0.00303599348111798
TCONS_00034376	6.28096	1.19936210291303e-06	2.08054252425748e-05
TCONS_00035675	6.28502	0.00549367983394729	0.0239915880365939
TCONS_00028694	6.34966	0.0016573542795404	0.00929814293944943
TCONS_00031838	6.43383	0.00305010675626008	0.015115196258837
TCONS_00033775	6.44449	2.23208615118057e-10	1.01101484308099e-08
TCONS_00033225	6.4557	3.54367746043952e-05	0.000385079617367761
TCONS_00028011	6.47974	4.04218004872977e-05	0.000431604734240784
TCONS_00033776	6.5029	1.8849143248726e-06	3.09471459890381e-05
TCONS_00032112	6.50785	1.70078520811154e-05	0.000206110561087489
TCONS_00003923	6.51125	4.95510703247829e-11	2.6142162782501e-09
TCONS_00001752	6.53783	0.000792658554633281	0.00511056117833899
TCONS_00026185	6.56562	1.4988742414143e-06	2.51802522283277e-05
TCONS_00002008	6.5978	1.03565166090723e-05	0.000135292747298155
TCONS_00019569	6.77857	0.000373579250237337	0.00276674964164721
TCONS_00029161	6.8382	5.51174520073759e-06	7.75458832946697e-05
TCONS_00032579	6.87482	0.000432049856126657	0.00310447897017458
TCONS_00000562	6.8784	9.87883328511204e-08	2.31525557807684e-06
TCONS_00010831	6.89475	0.000535332434325056	0.00368841193230893
TCONS_00033777	6.90864	0.000460209183374863	0.00327096665560398
TCONS_00015960	6.95526	4.86439383826411e-23	2.31609151883454e-20
TCONS_00024417	6.99598	4.35265292292559e-10	1.8661741548458e-08
TCONS_00029798	7.04933	9.70224172734933e-09	3.01102332029042e-07
TCONS_00017936	7.13926	7.24770458253785e-09	2.33332240234621e-07
TCONS_00033778	7.18155	2.90917751643615e-11	1.64486715015248e-09
TCONS_00021213	7.20536	6.67150811657646e-26	6.35303138701147e-23
TCONS_00028603	7.2572	5.11614808124864e-11	2.68308600678353e-09
TCONS_00035554	7.27205	7.84039429946153e-08	1.88889818988226e-06
TCONS_00034989	7.27278	1.67375831057136e-12	1.23102882573852e-10
TCONS_00021873	7.33746	0.000441404884766334	0.00316040307878009
TCONS_00014755	7.35049	2.28949295270407e-10	1.02788575665694e-08
TCONS_00003289	7.38013	8.83602097437642e-19	2.07623542194016e-16
TCONS_00008001	7.38139	8.10859804546131e-15	9.78059096243543e-13
TCONS_00033779	7.41457	1.78964099822123e-10	8.19746191919411e-09
TCONS_00002286	7.41789	1.05554040001387e-12	8.16149250318417e-11
TCONS_00029090	7.4363	3.97103331941517e-28	7.98310064979764e-25
TCONS_00017291	7.45816	0.000164344572600741	0.00140723443069816
TCONS_00030407	7.48184	7.22582256849345e-05	0.000710526128976913
TCONS_00031429	7.49855	3.43337832134631e-08	9.16225869736266e-07
TCONS_00018272	7.54304	0.000575837107448473	0.00391236229255172
TCONS_00023662	7.58011	1.02430655874622e-06	1.81515950709064e-05
TCONS_00026851	7.60182	1.27219090184131e-19	3.43548507268877e-17
TCONS_00023613	7.68115	4.23830782373168e-05	0.000450021733889538
TCONS_00028532	7.72712	2.20787418292176e-05	0.000258022483126425
TCONS_00007532	7.77125	0.000252251498439756	0.00200526641532096
TCONS_00000866	7.78429	9.81561856769381e-23	4.03622697148373e-20
TCONS_00021370	7.8557	9.18467271692329e-23	3.96418559848373e-20
TCONS_00018949	8.08236	2.58011024456482e-16	4.20557969864065e-14
TCONS_00031206	8.22348	1.69539781238137e-24	1.13610491183023e-21
TCONS_00016271	8.29829	2.38358931598743e-06	3.80974218146294e-05
TCONS_00006050	8.35082	1.30000224291639e-24	9.40837623243449e-22
TCONS_00010495	8.55584	4.22804241058298e-22	1.66299937684082e-19
TCONS_00034238	8.5929	2.27651539162955e-10	1.02460181544163e-08
TCONS_00019743	8.74038	3.78422415164217e-35	6.84679675756617e-31
TCONS_00020708	8.77652	4.35768369925469e-07	8.6824005155945e-06
TCONS_00023913	8.79553	2.16903099377392e-14	2.42054075413172e-12
TCONS_00022220	9.05172	1.00075076871483e-06	1.78389986781846e-05
TCONS_00000865	9.16311	1.05158381341663e-23	5.59597233416092e-21
TCONS_00033920	9.18593	6.47573029418496e-08	1.58760688635079e-06
TCONS_00002288	9.24426	6.84280622352747e-08	1.66631080756773e-06
TCONS_00023567	9.63678	5.74591233372601e-09	1.88334767851639e-07
TCONS_00000401	9.72966	2.03766599332295e-07	4.39421821420646e-06
TCONS_00029064	10.7548	6.6578699565717e-24	3.76440128513287e-21

## Sheet: Supplementary Materials Data S4
WL-S non-primed 1xH vs Ctrl
lncRNA	logFC	pvalues	FDR
TCONS_00020788	-7.43346	2.03956199650389e-06	1.04596925177848e-05
TCONS_00003351	-7.29627	1.28470649811739e-15	3.17543643038769e-14
TCONS_00009068	-7.26291	4.87304559678664e-07	2.83407309491034e-06
TCONS_00005966	-6.69195	1.92217333647251e-48	1.51208183377379e-45
TCONS_00014735	-6.59889	2.19806515940905e-05	9.03649009979275e-05
TCONS_00024203	-6.49973	0.000146653617463225	0.000498666397436971
TCONS_00017623	-6.40903	5.90303731990911e-05	0.000220213720060032
TCONS_00022209	-6.38389	3.81208819268626e-28	3.74848432990612e-26
TCONS_00005307	-6.24901	3.17615843005178e-05	0.0001258844128695
TCONS_00010895	-6.20497	8.13383882794945e-05	0.000294566745224358
TCONS_00000085	-6.18865	0.000118299501751128	0.000411930886293912
TCONS_00004391	-6.02903	1.884036438244e-12	2.95388832557615e-11
TCONS_00035697	-6.01753	1.79414615116344e-12	2.82273794026089e-11
TCONS_00019808	-5.96957	3.66609357131722e-29	3.9248894074463e-27
TCONS_00005266	-5.89506	0.00249442143936707	0.00623019976566378
TCONS_00034818	-5.86994	3.53641916459380e-09	3.11208326580718e-08
TCONS_00030163	-5.81027	0.000256977826990893	0.000827268443474455
TCONS_00001187	-5.75151	0.000663898159856495	0.00193397349964314
TCONS_00004760	-5.70048	6.63046698738097e-17	1.9102713248835e-15
TCONS_00017555	-5.6991	7.62615413817779e-29	7.8845718184029e-27
TCONS_00007478	-5.66077	0.000685800719549294	0.00199040622694985
TCONS_00021137	-5.61256	0.000556946561348861	0.00165710148569067
TCONS_00019809	-5.61166	8.53693789221803e-39	2.30535548184927e-36
TCONS_00013891	-5.6103	2.07534556464986e-09	1.89964768753373e-08
TCONS_00009333	-5.56097	5.93901546883606e-18	2.00101688785197e-16
TCONS_00019438	-5.52557	2.63188010725611e-07	1.6147374289788e-06
TCONS_00007754	-5.50446	0.00188451217837098	0.00486467097207392
TCONS_00028714	-5.25439	8.32290593697802e-07	4.6192127950228e-06
TCONS_00027877	-5.17451	9.18361342655234e-25	6.86607924490131e-23
TCONS_00020003	-5.02853	0.00458045896134709	0.010656325573827
TCONS_00019437	-4.9911	1.19257952967394e-22	7.26509812471066e-21
TCONS_00017073	-4.90041	0.00771104445794337	0.0168782878511456
TCONS_00013561	-4.84239	9.94895988774572e-10	9.71957512143539e-09
TCONS_00032442	-4.73788	1.0253007854318e-18	3.77048112008488e-17
TCONS_00032520	-4.67206	6.78104773336016e-11	8.14130700993267e-10
TCONS_00019506	-4.64088	0.023812487999187	0.0452609880627472
TCONS_00032325	-4.61611	0.0212341755355422	0.0409802600495535
TCONS_00023583	-4.59054	6.68694274466456e-29	6.95326753328827e-27
TCONS_00004026	-4.58419	2.81848924262844e-06	1.40211509119814e-05
TCONS_00003535	-4.57088	7.56330147364622e-05	0.000276004061239776
TCONS_00004867	-4.55062	3.53019664253342e-17	1.04879881532606e-15
TCONS_00012970	-4.50295	1.59001998778604e-12	2.52131740920358e-11
TCONS_00015816	-4.42964	2.6203407770592e-08	1.95989357913733e-07
TCONS_00016321	-4.42532	0.000114276783169598	0.000399769883582278
TCONS_00005618	-4.39857	5.87137847505593e-13	9.86358874180009e-12
TCONS_00006652	-4.37967	5.71745840346512e-16	1.47149324173392e-14
TCONS_00014714	-4.36074	0.000169334373079432	0.000566315492075077
TCONS_00000496	-4.24145	2.82063403615641e-07	1.72004488089579e-06
TCONS_00001660	-4.21694	9.86078232369101e-19	3.64848945976567e-17
TCONS_00017969	-4.21427	8.47129229671012e-21	4.18773474110317e-19
TCONS_00008014	-4.13032	2.95959796240927e-20	1.33870014834677e-18
TCONS_00033620	-4.08544	2.81116766384584e-10	3.02572614764799e-09
TCONS_00002827	-4.02473	8.94217235608904e-07	4.93715973264324e-06
TCONS_00019002	-3.96786	1.54296564946333e-09	1.4502274023761e-08
TCONS_00024642	-3.96017	0.00013949855855235	0.000476666179393326
TCONS_00011155	-3.93131	1.50493322917953e-18	5.4566647125341e-17
TCONS_00023822	-3.92549	3.2122763896851e-20	1.43860684946962e-18
TCONS_00001143	-3.92342	3.67655101487419e-08	2.67255273250778e-07
TCONS_00022549	-3.90295	8.28513802796974e-08	5.61855331109657e-07
TCONS_00006262	-3.88141	1.3763461175754e-05	5.91501907489116e-05
TCONS_00011413	-3.86004	2.31621277159432e-11	3.00625808295954e-10
TCONS_00022233	-3.85216	0.00248565865076637	0.00621002788847223
TCONS_00010655	-3.84804	0.00204412780641623	0.00522231070340141
TCONS_00011063	-3.83228	3.11282909748912e-09	2.76622872597597e-08
TCONS_00004240	-3.81479	0.00178100727160573	0.00462652757575915
TCONS_00009347	-3.81073	1.01172065323021e-10	1.17869039142911e-09
TCONS_00035640	-3.804	1.54148190747512e-07	9.8830730517177e-07
TCONS_00029352	-3.7962	1.70709519534949e-09	1.58946075263513e-08
TCONS_00020934	-3.79138	0.000155247839602309	0.000524733637572309
TCONS_00003986	-3.7827	0.000963835047919341	0.00269073715815532
TCONS_00019138	-3.77482	6.24456439213179e-06	2.90593887723355e-05
TCONS_00018868	-3.74061	3.18131586626287e-05	0.000126061208866172
TCONS_00031874	-3.71706	5.75716799705455e-17	1.66663104913133e-15
TCONS_00023863	-3.70101	1.87673897766604e-13	3.38542754964224e-12
TCONS_00030405	-3.67665	4.54952445312432e-08	3.24328392160671e-07
TCONS_00001061	-3.67423	1.176744395362e-10	1.3543789023718e-09
TCONS_00008628	-3.65624	1.88026397292646e-05	7.84585241285941e-05
TCONS_00026311	-3.61257	0.000212198752925048	0.000695275631414866
TCONS_00003562	-3.57092	9.8954756487294e-05	0.000350712714813832
TCONS_00022399	-3.55581	0.000451047804811466	0.001373873389302
TCONS_00019480	-3.54739	7.79560062731847e-11	9.2793290888206e-10
TCONS_00002515	-3.54524	5.25750624319385e-19	1.99421510394353e-17
TCONS_00035701	-3.5358	1.94538361031387e-05	8.08587770765195e-05
TCONS_00016728	-3.52038	2.61636178524384e-09	2.35628839126017e-08
TCONS_00030595	-3.46261	8.9041650900343e-06	4.00355514348883e-05
TCONS_00033780	-3.45858	0.0151242362072977	0.0303474332592478
TCONS_00026783	-3.424	8.85021886035602e-08	5.96598397319007e-07
TCONS_00011136	-3.35344	0.000765781824910491	0.00219820570491917
TCONS_00005693	-3.33765	0.0154996136866516	0.0310009407951125
TCONS_00023106	-3.33553	9.52459634868508e-11	1.11611736876139e-09
TCONS_00018046	-3.33427	4.56623223222958e-05	0.000174924496671035
TCONS_00016166	-3.30587	0.0130919179023586	0.0267803358515968
TCONS_00003759	-3.30001	1.48505157663298e-07	9.58239592582758e-07
TCONS_00001589	-3.29445	0.0173686704652573	0.0342582966017552
TCONS_00012138	-3.29397	0.0129472386179045	0.0265203654832726
TCONS_00031443	-3.25001	1.07597412111093e-12	1.75700358964441e-11
TCONS_00012853	-3.22495	3.53060996498855e-05	0.000138837918053766
TCONS_00003589	-3.2057	0.00211818419034241	0.00539171448450552
TCONS_00018354	-3.14827	1.97918011990903e-08	1.51734347074212e-07
TCONS_00007206	-3.04371	0.00110032006117083	0.0030278465196599
TCONS_00013352	-2.99498	0.000275143448796818	0.000877829380899457
TCONS_00030517	-2.99294	0.000765141887395789	0.00219706588932741
TCONS_00027400	-2.98481	6.48268655374689e-07	3.67078957608328e-06
TCONS_00034877	-2.97056	0.000272770430647253	0.000871180123865975
TCONS_00030711	-2.96608	0.00024314728266608	0.000786425417461097
TCONS_00005053	-2.9492	0.00155040244922364	0.00409450175358389
TCONS_00003560	-2.94805	1.24504483285361e-05	5.40854649719577e-05
TCONS_00013822	-2.94236	1.95483480448077e-05	8.11777048540211e-05
TCONS_00004006	-2.92383	0.00574499208609203	0.0130206866859155
TCONS_00004033	-2.89313	0.0139812536214017	0.0283431733077895
TCONS_00026518	-2.89295	8.13129903872759e-05	0.000294533720736133
TCONS_00008732	-2.87843	4.52623133438858e-12	6.63534754086093e-11
TCONS_00012389	-2.83215	0.00101332264316801	0.00281456042106827
TCONS_00006421	-2.82101	0.00926329554751622	0.0197945915130756
TCONS_00003064	-2.80789	0.00922646723843869	0.0197252123059283
TCONS_00012561	-2.80724	4.89069437464171e-08	3.46194574805917e-07
TCONS_00032963	-2.80578	0.00084715093785272	0.00240242976780083
TCONS_00027271	-2.79769	3.45078993443306e-07	2.0715043889747e-06
TCONS_00023221	-2.78085	5.1574940783186e-07	2.98606529148859e-06
TCONS_00010488	-2.75921	1.58689174735904e-05	6.71931485723545e-05
TCONS_00002878	-2.70681	0.000131142264319235	0.000451289680746464
TCONS_00001060	-2.69893	0.000134722575017139	0.000462530464854857
TCONS_00014819	-2.6975	0.00156055572835024	0.00411710918533697
TCONS_00019639	-2.69698	3.13402876072259e-13	5.46281140344449e-12
TCONS_00013144	-2.69575	0.0148083933860077	0.0297962924302755
TCONS_00014820	-2.66906	2.28017762466302e-09	2.0731283298004e-08
TCONS_00018691	-2.65633	2.07693581147353e-07	1.30027680404812e-06
TCONS_00035704	-2.65631	7.4845131998888e-06	3.42395189192384e-05
TCONS_00033896	-2.65142	0.000835271258036599	0.00237235747104364
TCONS_00020804	-2.64293	6.92624407471683e-07	3.90272606801157e-06
TCONS_00014440	-2.62873	0.00153415369259719	0.00405751246311372
TCONS_00030381	-2.61702	3.15145381771097e-05	0.000124932633487828
TCONS_00001439	-2.6133	0.0181310956342328	0.0355566782256855
TCONS_00007161	-2.6126	0.00177221586059259	0.00460501243224209
TCONS_00011247	-2.61231	0.0226888594162687	0.0434861793875583
TCONS_00019001	-2.56647	1.03427740776742e-07	6.88997832795876e-07
TCONS_00016596	-2.55468	0.00228031083975867	0.00575661560258875
TCONS_00001379	-2.54328	1.04314282520026e-13	1.9457302202421e-12
TCONS_00003165	-2.54053	1.24719404812272e-08	9.95828857576539e-08
TCONS_00025210	-2.53641	0.00333781312767672	0.0080704333715161
TCONS_00034451	-2.5298	9.18034740983421e-07	5.05939767548372e-06
TCONS_00024779	-2.50148	5.69873482396304e-11	6.9184023622332e-10
TCONS_00014942	-2.48267	0.0136300322737806	0.0277274606434911
TCONS_00004428	-2.46533	0.000129381218830648	0.00044613958305754
TCONS_00033865	-2.45686	0.000830729179926358	0.00236141132009546
TCONS_00002135	-2.41452	2.20772714281105e-12	3.4169723862173e-11
TCONS_00015956	-2.40935	3.63296064803143e-06	1.76839270930408e-05
TCONS_00017819	-2.40527	0.01252480599039	0.0257600676121549
TCONS_00017058	-2.37209	1.62953998625572e-05	6.88621205746344e-05
TCONS_00031741	-2.36686	0.0267031760086857	0.0499989580763233
TCONS_00004350	-2.35959	1.25028573014934e-05	5.42870643522724e-05
TCONS_00006647	-2.35943	0.00571037141249657	0.0129511499407065
TCONS_00019847	-2.34462	1.39860102730931e-11	1.89266180905815e-10
TCONS_00029162	-2.31993	0.000452240126590506	0.00137727328907625
TCONS_00017761	-2.31775	2.10416880165727e-06	1.07605217999957e-05
TCONS_00005215	-2.29142	2.63886732313333e-06	1.31965247311916e-05
TCONS_00033657	-2.2869	0.000990544246624402	0.0027559460332424
TCONS_00032860	-2.27328	0.00151926837327572	0.00402049476052033
TCONS_00031043	-2.25186	0.00681580069784845	0.0151366493219801
TCONS_00002886	-2.2436	1.48219948325604e-09	1.40038826373637e-08
TCONS_00005970	-2.23528	0.00576040376094794	0.0130523463051761
TCONS_00021359	-2.23329	0.00734552589629484	0.0161572213434995
TCONS_00034145	-2.23268	0.00390745114793533	0.00926937375371626
TCONS_00014098	-2.2254	0.0245133878655263	0.0464273763897171
TCONS_00004255	-2.22067	3.3219194183948e-06	1.63147361663999e-05
TCONS_00029778	-2.20845	5.38899093635164e-08	3.78358606951533e-07
TCONS_00029093	-2.19852	0.0253997872927837	0.0478606906361524
TCONS_00025199	-2.18725	1.73932543604489e-09	1.61465444404106e-08
TCONS_00009224	-2.18212	0.0105599084004439	0.0222059998476558
TCONS_00003617	-2.16718	8.43787553158817e-05	0.000304419704871435
TCONS_00035680	-2.10618	6.25031780236634e-06	2.90751096015062e-05
TCONS_00012487	-2.09426	0.0247277211391366	0.0467892343202676
TCONS_00026722	-2.09101	3.03223674020541e-06	1.49774117773783e-05
TCONS_00015503	-2.07259	1.85070158572068e-07	1.17098407422365e-06
TCONS_00021748	-2.07183	0.00246659680508337	0.00617007272146737
TCONS_00031241	-2.06575	0.0262669021942967	0.0492994876972416
TCONS_00008218	-2.05866	0.019487494174136	0.0379184709710795
TCONS_00015332	-2.05284	0.00054601862374737	0.00162699521730256
TCONS_00028114	-2.04455	0.000181774151168188	0.000603900058223656
TCONS_00003220	-2.04068	1.10656321982125e-06	5.98894655585577e-06
TCONS_00033859	-2.03231	8.71162186286958e-06	3.92478521824948e-05
TCONS_00010484	-2.03058	0.00147077337094938	0.00390587151043403
TCONS_00001376	-2.00831	0.0176910251884214	0.0347992736175374
TCONS_00018831	-2.00786	0.00592627060329911	0.013387940320326
TCONS_00024050	-2.00313	0.00128991775531685	0.00347609203856834
TCONS_00007690	-1.99435	0.00954589767975279	0.0203049525887335
TCONS_00028635	-1.99323	4.15611260693644e-07	2.45259443565887e-06
TCONS_00014957	-1.97436	0.00953924400827583	0.0202979585842332
TCONS_00004650	-1.92063	0.000240496316190196	0.000778686443956554
TCONS_00017416	-1.91914	0.0127912523756504	0.0262418359381932
TCONS_00016811	-1.81991	0.0122278112595748	0.0252209061923721
TCONS_00035339	-1.80504	5.68449455781081e-05	0.000213071390168782
TCONS_00031995	-1.77864	5.91085904310776e-08	4.11961373909664e-07
TCONS_00002804	-1.76223	9.00741046023688e-06	4.04394733144084e-05
TCONS_00033399	-1.75306	0.0089624710076096	0.0192221417663206
TCONS_00015410	-1.74561	0.0190103002924289	0.037095919239745
TCONS_00011876	-1.74153	0.000865325795905358	0.00244630306645557
TCONS_00035711	-1.7384	0.0228660149329648	0.0437428555563046
TCONS_00013012	-1.73836	1.03254167910316e-05	4.56990621331054e-05
TCONS_00006651	-1.73375	4.84262367478395e-07	2.81728585684457e-06
TCONS_00018207	-1.72934	0.000568309988426553	0.00168564469190191
TCONS_00003975	-1.72549	0.0254425646243492	0.0479163445142449
TCONS_00021153	-1.71277	0.0192226716989215	0.0374779955871321
TCONS_00015011	-1.6954	0.00129124848535767	0.00347915991743505
TCONS_00008815	-1.6918	2.45253427557909e-05	9.96937826287407e-05
TCONS_00028890	-1.68768	0.0195250329934298	0.03797338728906
TCONS_00028629	-1.68596	0.000676543339488162	0.00196543009655737
TCONS_00026753	-1.68557	1.01264322383213e-07	6.76079477815306e-07
TCONS_00030386	-1.67138	0.00704848970013183	0.0155864488076858
TCONS_00003563	-1.66639	0.00690947722178069	0.0153183643393797
TCONS_00000317	-1.66027	0.0118148791643336	0.0244645105917434
TCONS_00004580	-1.64952	0.00271689055262611	0.00671645463173278
TCONS_00013539	-1.6484	0.00480220359154375	0.0111264271458319
TCONS_00013762	-1.60159	0.000170983400968752	0.000571302432821355
TCONS_00007688	-1.59287	0.00114611815649492	0.00313338105250266
TCONS_00008704	-1.58672	0.00630590235399214	0.0141361282729253
TCONS_00034992	-1.57117	0.00767316668754595	0.0168035106363797
TCONS_00024915	-1.57081	0.0134315563908823	0.027379129087453
TCONS_00033022	-1.57072	2.11392178868404e-05	8.71035912608981e-05
TCONS_00023743	-1.56303	1.59019219655637e-06	8.32022770743043e-06
TCONS_00017924	-1.54467	0.000252122808409986	0.000812695167034005
TCONS_00020343	-1.53032	0.000716526313251559	0.00207160603797706
TCONS_00002883	-1.49773	4.59056576047735e-06	2.1937957291156e-05
TCONS_00022260	-1.46887	0.00169502591539876	0.00443244744721922
TCONS_00019656	-1.46857	0.0181125794328976	0.0355242167674164
TCONS_00010509	-1.4638	0.000312421714302626	0.000984781546494322
TCONS_00031796	-1.45959	0.00114592479494029	0.00313332587499693
TCONS_00030862	-1.45954	0.00171307071490545	0.00447058826551051
TCONS_00007200	-1.42807	0.000257820041046205	0.000829139353474758
TCONS_00027674	-1.39726	0.00101278745123336	0.00281350581224707
TCONS_00032479	-1.39602	0.000625395961124631	0.00183332617054892
TCONS_00018399	-1.39333	6.05753951050869e-05	0.000225419708687029
TCONS_00033382	-1.38933	0.000972201327445715	0.00271200102027063
TCONS_00021317	-1.37364	0.0190886973975106	0.0372408671569074
TCONS_00000645	-1.34962	9.29942473870027e-05	0.000331797459667332
TCONS_00001653	-1.34771	0.0103324788107968	0.0218002773169007
TCONS_00029908	-1.34759	0.00555658662234947	0.012644361936633
TCONS_00026701	-1.33344	0.000117876236722961	0.000410536044471326
TCONS_00013117	-1.31404	0.000731333738190145	0.00210801677952434
TCONS_00016365	-1.31232	0.00197962754424777	0.00508408817006031
TCONS_00025403	-1.28918	0.00600147716085504	0.0135358671492583
TCONS_00032091	-1.28619	0.0045959055748864	0.0106908870617665
TCONS_00004246	-1.2859	4.58079687093876e-05	0.000175333949198001
TCONS_00001486	-1.2843	0.000105828963895773	0.000372739623080829
TCONS_00032056	-1.26433	0.000139136989263128	0.000475790124123564
TCONS_00021773	-1.26237	0.0137770691729411	0.0279825451892707
TCONS_00010467	-1.25759	0.000779875665168263	0.00223370118883796
TCONS_00022545	-1.25354	0.00200361518935012	0.00513912810049783
TCONS_00004245	-1.25125	0.0165683273005188	0.0328840221421991
TCONS_00008648	-1.24794	0.00513640942847713	0.0117920385470672
TCONS_00031909	-1.24784	0.00395820945792773	0.00937503386860667
TCONS_00004695	-1.1789	0.000829961835022233	0.00236034257797191
TCONS_00027324	-1.16636	0.000388560034890192	0.00120256871557787
TCONS_00027349	-1.161	0.00047708530603572	0.00144418678971127
TCONS_00017753	-1.15924	0.000318409104198337	0.00100138639357909
TCONS_00017918	-1.15488	0.00052637114143373	0.00157467477876331
TCONS_00033889	-1.12315	0.00107107273971826	0.00295725913012703
TCONS_00007042	-1.11963	0.00129466933273943	0.00348681932677203
TCONS_00003817	-1.10166	0.0228883112136634	0.0437710828441826
TCONS_00029481	-1.09319	0.00811108240652377	0.0176333044316034
TCONS_00011412	-1.08032	0.00286103027826918	0.00703706101478036
TCONS_00016695	-1.06196	0.0105293508378509	0.0221520400824694
TCONS_00024109	-1.03625	0.0065462113836403	0.0145988663335639
TCONS_00005286	-1.03181	0.00334954505837961	0.00809182947377104
TCONS_00023878	-1.0311	0.00410866348893469	0.00968319235711628
TCONS_00005220	-1.02524	0.0143685477298041	0.0290112860255937
TCONS_00008601	-1.01924	0.0160439728026353	0.0319590003212684
TCONS_00028380	-1.01449	0.00904794696162145	0.0193801946698966
TCONS_00026286	-1.01419	0.0010895302605275	0.0030027221635528
TCONS_00034539	-1.0123	0.0184766103366702	0.0361637073584352
TCONS_00031065	-1.00143	0.019372699205676	0.0377460959216342
TCONS_00035066	-0.985164	0.0169556350990516	0.0335533529308915
TCONS_00022661	-0.979724	0.00185118964249794	0.0047861637898993
TCONS_00033381	-0.939081	0.0132053850038677	0.0269697517637405
TCONS_00020573	-0.934746	0.00824148497480497	0.0178814231501554
TCONS_00023909	-0.928034	0.0241201266328984	0.0457783962203955
TCONS_00022844	-0.884708	0.0185086108830193	0.0362198060986532
TCONS_00026243	-0.81451	0.0136315570896951	0.0277274606434911
TCONS_00015328	-0.790158	0.0230696773768352	0.0440527359133593
TCONS_00018865	-0.786835	0.0127434919966637	0.026162260376221
TCONS_00021117	0.715845	0.0210594764898676	0.0406821597406763
TCONS_00023326	0.764904	0.0168246301904247	0.0333305632361058
TCONS_00008334	0.799935	0.0253986511466805	0.0478606906361524
TCONS_00034483	0.800727	0.0141775024739706	0.0286799588843415
TCONS_00035172	0.831339	0.0168322229068046	0.0333419541332183
TCONS_00012829	0.844089	0.00733632720114658	0.0161420610544017
TCONS_00022238	0.858905	0.00759007141091547	0.016637649871298
TCONS_00013154	0.861075	0.0261826967898704	0.0491618444395107
TCONS_00009681	0.879819	0.00647992375880459	0.0144795925118008
TCONS_00029433	0.880082	0.0102065518435254	0.0215682250064126
TCONS_00029508	0.881963	0.00439256046873016	0.0102656905503368
TCONS_00025460	0.888718	0.00692071743762122	0.0153395247579175
TCONS_00030652	0.898895	0.0247479290759916	0.0468225745866273
TCONS_00005052	0.902397	0.0184264571705038	0.0360811568815937
TCONS_00002712	0.908538	0.0154984102631186	0.0310009407951125
TCONS_00015014	0.913322	0.0147773326201	0.0297470270466699
TCONS_00030472	0.92595	0.002733448103464	0.00675078849794897
TCONS_00029595	0.947857	0.0109891745367935	0.0229937706596744
TCONS_00008395	0.953188	0.0150714307462335	0.0302596189262423
TCONS_00032627	0.964724	0.0105076710280849	0.0221090001059588
TCONS_00013747	0.967772	0.021567856246586	0.0415710262138576
TCONS_00012213	0.984676	0.00936998833342687	0.0199918866647043
TCONS_00002021	0.987062	0.00536344311264045	0.0122572661660987
TCONS_00025019	0.988959	0.0153033627003016	0.0306728416236354
TCONS_00024600	0.996352	0.00590519183616952	0.0133453204961048
TCONS_00007434	0.999028	0.00669688371561554	0.0149007025712813
TCONS_00000807	1.00513	0.00673604677487899	0.0149797559363183
TCONS_00029150	1.00844	0.00149566199744803	0.0039644026545308
TCONS_00032408	1.01189	0.00240768348490726	0.00604610927028827
TCONS_00017856	1.01382	0.00380663405846479	0.00905990923701703
TCONS_00011162	1.01751	0.00922410823037532	0.0197224994341977
TCONS_00030865	1.03314	0.0010338561482123	0.00286543494019687
TCONS_00016118	1.03816	0.00262316491877333	0.00651041466054402
TCONS_00003590	1.04087	0.00108229355608301	0.00298459645026823
TCONS_00016149	1.05608	0.020902606705967	0.040396375040703
TCONS_00034561	1.05647	0.00610993145983331	0.0137564696245351
TCONS_00032497	1.05958	0.00185072888757335	0.00478565639029078
TCONS_00024221	1.06226	0.0141442238530645	0.028625440959004
TCONS_00001062	1.09154	0.0127593604917389	0.0261859243848721
TCONS_00034255	1.10199	0.0075680830913076	0.0165974942267913
TCONS_00006780	1.11307	0.00881716876676537	0.0189585107250357
TCONS_00000642	1.12754	0.000358297053928568	0.00111577772749218
TCONS_00019844	1.13429	0.0114503805309625	0.0238352105843531
TCONS_00033645	1.13571	0.0241320150223938	0.0457961556324911
TCONS_00011039	1.14868	0.000554237638750665	0.00164958407598549
TCONS_00021442	1.15088	0.00543199208146684	0.0123935728537175
TCONS_00007661	1.15485	0.0139703906946356	0.0283243252844062
TCONS_00020230	1.15764	0.000613979172851785	0.00180482943532207
TCONS_00035572	1.16511	0.00344795351402348	0.00830124057607809
TCONS_00008157	1.16616	0.000167637348899897	0.00056115865932393
TCONS_00012716	1.16931	0.0011142651407231	0.00305877699758807
TCONS_00008980	1.1952	0.000158562660489927	0.00053473890330741
TCONS_00015687	1.19774	0.00141305162157394	0.00376529351828237
TCONS_00030180	1.20807	0.000174252159580006	0.000581901868453496
TCONS_00022067	1.20979	0.0128895084853633	0.0264170680817489
TCONS_00021313	1.22508	0.000176665597466446	0.00058898298414601
TCONS_00033900	1.23473	0.00315235652831259	0.0076753581841959
TCONS_00016261	1.24554	0.00104327418159168	0.0028902097332014
TCONS_00011017	1.25246	0.00299598086722599	0.00733500873644684
TCONS_00005913	1.26508	0.00864303776161741	0.0186408966767128
TCONS_00021818	1.26643	0.000428853030927198	0.00131179000652
TCONS_00014040	1.26958	0.011063411523378	0.0231357263860931
TCONS_00029397	1.27298	0.000870738074307787	0.00246006620525465
TCONS_00028118	1.27952	0.000429862443907367	0.00131421108442311
TCONS_00019456	1.27987	0.00156636682380847	0.00413123541445579
TCONS_00001246	1.28607	0.0133073117827611	0.0271503374025143
TCONS_00025053	1.28671	0.00346045840906307	0.00833023869015143
TCONS_00035660	1.2973	0.0126723346453182	0.0260309435442487
TCONS_00015883	1.30045	0.000311117329299245	0.000981182820117002
TCONS_00011251	1.30333	0.0150523274050651	0.0302313133281785
TCONS_00005101	1.3035	0.0090438128836739	0.0193736332588577
TCONS_00035687	1.31128	0.00963129760686235	0.0204721648967294
TCONS_00000145	1.31531	0.000533825693316944	0.00159486596254681
TCONS_00032616	1.32159	0.00511958537412802	0.0117638631158367
TCONS_00018810	1.32375	0.0133176708376505	0.0271653459374983
TCONS_00019308	1.33613	0.000449116224683908	0.00136914235100353
TCONS_00011261	1.33967	0.00015205803304322	0.000515106907292824
TCONS_00020873	1.34088	0.0145627358989606	0.029341155971035
TCONS_00026105	1.3445	0.000159485407408523	0.000537650358904863
TCONS_00025650	1.35135	0.00111854181223452	0.00306911995886552
TCONS_00006646	1.35342	0.000476026099776626	0.00144170408825887
TCONS_00024543	1.35555	0.0142383510962935	0.0287869579154362
TCONS_00006422	1.35738	7.20069989332483e-05	0.000264049986157126
TCONS_00014445	1.36419	0.00723284550026542	0.0159492838069838
TCONS_00032631	1.38359	0.0120882012088851	0.0249528607498413
TCONS_00006807	1.39822	0.000146633942174445	0.000498666397436971
TCONS_00029160	1.3993	0.00673998989512322	0.014986682705231
TCONS_00030696	1.40836	0.000154237702920591	0.000521611730643413
TCONS_00018157	1.41198	0.00416535561520412	0.00979895711167445
TCONS_00014909	1.41809	0.000492126922877761	0.00148425611195655
TCONS_00007483	1.42748	0.000443087546722444	0.0013521307105497
TCONS_00032172	1.43263	0.0150144179206647	0.0301638755761256
TCONS_00033653	1.43617	0.00870316343443926	0.0187549232991079
TCONS_00021197	1.44434	0.000116483592868558	0.00040607661768224
TCONS_00018495	1.45404	0.0259780691582	0.0488282989070551
TCONS_00013679	1.45677	2.41861865192521e-05	9.84478453752143e-05
TCONS_00029523	1.45897	0.00254981058239102	0.00634925995970281
TCONS_00002063	1.45988	0.00907118939588088	0.0194252042974487
TCONS_00019313	1.46489	6.13403532855358e-05	0.000227797826764204
TCONS_00028586	1.46738	6.14105175798335e-06	2.86439931573067e-05
TCONS_00032604	1.47244	0.000692557781299318	0.00200808460529624
TCONS_00035614	1.48135	1.92700699148286e-05	8.01686307125764e-05
TCONS_00007570	1.48552	3.35815172729659e-05	0.000132748610884809
TCONS_00032326	1.48644	0.0018930721610395	0.00488518906565389
TCONS_00019359	1.48839	2.49948729978055e-05	0.000101329203932175
TCONS_00016207	1.50087	0.000151514127657556	0.000513649074706419
TCONS_00032566	1.50604	2.05256928114147e-05	8.48285613676263e-05
TCONS_00015458	1.51028	0.00710195489805239	0.015693169268498
TCONS_00032360	1.51088	0.011132911247831	0.0232622431235715
TCONS_00017574	1.51223	0.00362930372615762	0.00868814399541808
TCONS_00024973	1.52132	0.0024777889142377	0.00619207663332911
TCONS_00024489	1.53107	0.000162919490780753	0.000547798243206868
TCONS_00005333	1.54421	0.0178893648368337	0.0351397544232801
TCONS_00017998	1.55125	0.00984592955970663	0.0208891186120746
TCONS_00008459	1.55447	2.12001461645497e-06	1.08262558440643e-05
TCONS_00000677	1.55516	0.000757898894516029	0.00217834228728809
TCONS_00035445	1.56397	0.00526114428178298	0.0120539297822337
TCONS_00019347	1.56872	0.000155453201624975	0.000525329618416263
TCONS_00004495	1.57517	9.70022002151932e-07	5.315417183225e-06
TCONS_00009604	1.58	0.018651465871248	0.0364783236416053
TCONS_00029389	1.59375	9.78304376430511e-06	4.35007645189413e-05
TCONS_00011084	1.59709	0.000470568645981776	0.00142726853190541
TCONS_00001913	1.60987	4.03099327295035e-05	0.000156642528538425
TCONS_00021965	1.61531	0.000206145427281891	0.000677158535913446
TCONS_00035425	1.61684	0.00587888202654956	0.0132941647926961
TCONS_00010974	1.61789	0.0107326225877495	0.022529915359108
TCONS_00009496	1.63615	1.65175277258704e-05	6.96299229133675e-05
TCONS_00034573	1.65258	0.0201349027773773	0.0390671094853714
TCONS_00027211	1.67581	5.98188604148562e-05	0.000222833568352068
TCONS_00029029	1.68748	3.281801852177e-07	1.97793607299928e-06
TCONS_00024409	1.69239	1.44429915349094e-05	6.17624783363545e-05
TCONS_00024503	1.69286	5.00017980478668e-05	0.0001894921782203
TCONS_00002644	1.69615	0.00856962944909908	0.0185068400122404
TCONS_00021860	1.70032	0.0114603831969892	0.023847350567352
TCONS_00022139	1.70277	1.14474821938168e-05	5.01620962297718e-05
TCONS_00027160	1.70797	1.51210239006885e-06	7.96461966332335e-06
TCONS_00032363	1.71296	0.0122898119625933	0.0253401216910769
TCONS_00020488	1.71866	7.53115566055142e-06	3.44267810425359e-05
TCONS_00021745	1.71931	0.00656050555987363	0.0146235341991861
TCONS_00030200	1.72542	0.00283271992729416	0.00697027086148964
TCONS_00024351	1.726	0.00353297399646223	0.00848110634443294
TCONS_00024949	1.74413	5.98528776144861e-07	3.41722346064657e-06
TCONS_00023645	1.74744	0.00643113359708001	0.0143830037295388
TCONS_00022305	1.75153	0.000333115990718794	0.00104437144690264
TCONS_00006476	1.76661	0.000103183955472106	0.000364274596362307
TCONS_00008406	1.76688	1.94770339583241e-07	1.22701244919206e-06
TCONS_00017718	1.77157	8.87227807481835e-06	3.99120157154869e-05
TCONS_00027002	1.77233	0.0130178813447214	0.0266469653999372
TCONS_00026557	1.79516	0.00219645182054383	0.00557368903072923
TCONS_00023025	1.8028	0.000222617976941142	0.000726782218837258
TCONS_00007440	1.80811	0.00316072371451169	0.00769159033848823
TCONS_00028622	1.82828	0.000508045998249626	0.00152641584960652
TCONS_00020053	1.83451	4.35812741327864e-06	2.09155435778383e-05
TCONS_00020445	1.84388	5.6902009674202e-05	0.000213241106262497
TCONS_00015541	1.84731	9.53082947502199e-05	0.000339251028313148
TCONS_00014969	1.85157	2.61974906097654e-06	1.31154177532508e-05
TCONS_00018227	1.8537	0.000919282695055566	0.00258093764819409
TCONS_00006398	1.85654	0.000127645930326141	0.000440575699616726
TCONS_00016729	1.86027	6.20068819461296e-07	3.52906736411237e-06
TCONS_00032650	1.87908	0.00969686328700822	0.0205970119102888
TCONS_00000451	1.88223	0.00530763368819348	0.012144397367519
TCONS_00034905	1.88315	5.56858623141377e-06	2.61355202814447e-05
TCONS_00014437	1.89468	0.0166286292425095	0.0329856143936766
TCONS_00004180	1.90399	2.0725162983589e-07	1.29840849675234e-06
TCONS_00021414	1.9055	0.0105785063687595	0.0222399390808698
TCONS_00007309	1.90636	0.0177362381772209	0.0348806257978759
TCONS_00034250	1.91235	0.00446269147900174	0.0104064282677637
TCONS_00019801	1.91575	0.000985261449262186	0.00274335724861507
TCONS_00006795	1.91965	0.0220403601860168	0.0423689159419466
TCONS_00012290	1.92032	2.50374325705023e-05	0.000101456274915587
TCONS_00035570	1.92121	7.89483592215617e-05	0.000286829852087493
TCONS_00012988	1.92213	1.04490368687308e-05	4.61896955939278e-05
TCONS_00022876	1.93634	0.000521306415781905	0.00156133040568482
TCONS_00025161	1.9373	0.0131627123518093	0.0269008194489197
TCONS_00016975	1.95183	0.00754098498243897	0.0165460879562537
TCONS_00011427	1.95185	3.52340148584034e-05	0.000138614705551879
TCONS_00034802	1.95639	0.0160569841804079	0.031979136834215
TCONS_00023331	1.95784	0.00116659828665821	0.00318120012064914
TCONS_00013076	1.98004	7.52290135045287e-06	3.44064343108554e-05
TCONS_00017411	1.99408	0.0212919908391431	0.04107869377827
TCONS_00030277	2.00011	0.00665178847010134	0.0148087620019126
TCONS_00010485	2.00341	8.33479708029249e-06	3.77286673939785e-05
TCONS_00008295	2.0219	0.00405781967753209	0.00958336136608644
TCONS_00018756	2.02571	0.00271767854611063	0.00671734398016114
TCONS_00008605	2.02781	0.0151014677148443	0.0303051081815303
TCONS_00030195	2.04236	4.30148684967899e-05	0.000165942007614588
TCONS_00034280	2.04936	0.0011235174705948	0.00307903689722384
TCONS_00016360	2.06492	7.98928504187977e-06	3.63465260907042e-05
TCONS_00008802	2.0657	7.13728657502008e-06	3.2817007878485e-05
TCONS_00033654	2.07411	0.00110550778337308	0.00303842508348308
TCONS_00026511	2.07804	1.00388490644705e-08	8.17062060834302e-08
TCONS_00017733	2.08661	3.11833713016443e-05	0.000123728157757608
TCONS_00009313	2.0919	2.7890698839612e-06	1.3886252451984e-05
TCONS_00003804	2.09216	0.00154312482363423	0.00407706738230347
TCONS_00015575	2.09629	1.52396638675604e-08	1.19364172448385e-07
TCONS_00015079	2.09773	0.000145098265866406	0.000493748904329675
TCONS_00021173	2.10147	0.000802569208596752	0.00229144464117738
TCONS_00028858	2.10148	1.49510308887934e-09	1.41110590438674e-08
TCONS_00022494	2.10848	0.0102937565456907	0.0217296624875956
TCONS_00035554	2.11467	0.00337915933523243	0.00814971072412161
TCONS_00025413	2.11916	6.84270304554673e-05	0.000251911509256141
TCONS_00020039	2.12298	0.0220076030348945	0.0423194347656866
TCONS_00035567	2.12749	0.000234784429807987	0.000762101666400415
TCONS_00030077	2.13421	0.016555358587226	0.0328618873196577
TCONS_00006343	2.13552	0.018023696813008	0.0353728979756757
TCONS_00019871	2.13763	0.00143544082538933	0.00382157605264408
TCONS_00022420	2.1403	2.99866962264654e-10	3.21035085695525e-09
TCONS_00020216	2.15842	0.00493449894245268	0.0113993730038044
TCONS_00021792	2.16173	0.00330711435790569	0.00800155390179027
TCONS_00021228	2.16216	5.36287044352301e-07	3.0911250377401e-06
TCONS_00033499	2.16753	0.00120219637042214	0.00326604625713142
TCONS_00026395	2.17574	0.013715461909919	0.0278761910060845
TCONS_00019881	2.17612	0.000513754715609391	0.00154151974618917
TCONS_00024346	2.18077	0.00782643942077188	0.0171050386006961
TCONS_00018509	2.19509	0.0195242470420284	0.03797338728906
TCONS_00007470	2.21622	0.000227045599341903	0.000739103279757657
TCONS_00015118	2.22018	0.00487079221257275	0.0112712972534489
TCONS_00015164	2.22925	0.0115275789088881	0.0239623719207849
TCONS_00030613	2.23053	0.0246242164397512	0.0466080079552692
TCONS_00015666	2.23098	8.19937342974408e-06	3.71621401463827e-05
TCONS_00018792	2.23199	0.000638391176819804	0.00186507533702579
TCONS_00018661	2.24773	0.0024439351918296	0.00612524164368651
TCONS_00032352	2.25027	0.000604539169930117	0.00178026158879323
TCONS_00001398	2.25429	0.000499085743121252	0.00150298907295153
TCONS_00027602	2.25879	5.59539659354911e-10	5.72610353886222e-09
TCONS_00011422	2.2615	0.0227957759783002	0.0436263988550227
TCONS_00028478	2.26423	0.0137386678107288	0.0279145441520514
TCONS_00033898	2.26837	0.00113777298943719	0.00311527341069719
TCONS_00032618	2.27267	0.01442130461851	0.0290950785529327
TCONS_00034925	2.29705	0.00137516777706652	0.00367897539412459
TCONS_00012758	2.29724	1.03465381498192e-11	1.43448210532321e-10
TCONS_00002639	2.3157	0.00883890506541799	0.0189976608872188
TCONS_00032953	2.32254	0.0154346827209106	0.0308949789212784
TCONS_00015784	2.32719	0.000704953860412181	0.00204173686512528
TCONS_00033146	2.32958	1.97237554245815e-07	1.2412588065981e-06
TCONS_00023792	2.33324	0.0165319662040297	0.0328298611052035
TCONS_00007605	2.34012	6.99621610102008e-07	3.93724845772181e-06
TCONS_00035536	2.34545	0.0102524205823303	0.021657565160082
TCONS_00005090	2.34808	0.0187125404152199	0.0365819550224282
TCONS_00025036	2.35506	4.21124046264703e-09	3.6596529150179e-08
TCONS_00006594	2.35653	0.0246025845542009	0.046576808866711
TCONS_00003897	2.35766	6.73469718032751e-06	3.11320582738032e-05
TCONS_00020433	2.36523	0.00171118122707441	0.00446823523473189
TCONS_00019035	2.36595	0.00260017952363769	0.00645868315776725
TCONS_00012121	2.38042	0.0248114997349824	0.0469134146415546
TCONS_00023610	2.38436	0.00297763850482049	0.00729610149887826
TCONS_00021882	2.39003	0.00303939012616226	0.0074272941048965
TCONS_00021427	2.39177	0.00181885503522	0.00471334061189279
TCONS_00007872	2.39307	0.00826884031695055	0.0179321740206864
TCONS_00035193	2.39783	1.48387130411731e-11	1.98770989336502e-10
TCONS_00017521	2.39897	0.00793542617858064	0.017310786815657
TCONS_00006448	2.40296	0.0135085086513511	0.0275087954760565
TCONS_00004539	2.4261	8.97821486307448e-12	1.25245058995842e-10
TCONS_00007122	2.43191	0.000728028844004449	0.00209949408265421
TCONS_00027487	2.45307	4.27887389437563e-05	0.00016517530482385
TCONS_00033781	2.45378	0.024943447186847	0.0471284241804118
TCONS_00016273	2.45392	0.0056592523086732	0.0128488959745042
TCONS_00031664	2.45758	0.00334962851673145	0.00809182947377104
TCONS_00003150	2.46466	1.20715452635293e-12	1.95358200763002e-11
TCONS_00034320	2.47531	1.32711751323235e-10	1.50921038132702e-09
TCONS_00035556	2.47542	0.00150757215167077	0.00399246237414801
TCONS_00027955	2.47957	0.000541280905954964	0.0016144839902012
TCONS_00000418	2.48448	4.63868415237004e-06	2.21386737981617e-05
TCONS_00006126	2.48528	1.23823445673291e-10	1.41614260592089e-09
TCONS_00026851	2.48923	8.16972258898883e-09	6.74030053819311e-08
TCONS_00025427	2.49466	0.000121609447095783	0.000421751912268353
TCONS_00028228	2.49587	4.43083565492548e-06	2.12337063017561e-05
TCONS_00002714	2.50438	1.18223985758049e-05	5.16922806747314e-05
TCONS_00033862	2.5139	1.45663036079355e-08	1.14536345579477e-07
TCONS_00030375	2.53373	0.0011341515074437	0.00310629779354811
TCONS_00011029	2.5435	0.00201286174860688	0.00515626612169677
TCONS_00004005	2.54681	2.28914199431702e-13	4.08053656188944e-12
TCONS_00016140	2.54796	6.51331593554358e-12	9.26457745454323e-11
TCONS_00018285	2.54892	0.0067988906521124	0.0151028027708618
TCONS_00007837	2.55149	0.00408158952795361	0.00963069892139603
TCONS_00033980	2.55337	1.23454211270228e-06	6.6339680561694e-06
TCONS_00031066	2.55348	0.00401085815587751	0.00948483291259858
TCONS_00006530	2.55436	0.00530732011121723	0.012144397367519
TCONS_00034845	2.5546	0.00426273511392847	0.00999425507532822
TCONS_00006406	2.56137	1.14745562382317e-05	5.02563897405777e-05
TCONS_00021068	2.58192	0.0262768713310399	0.0493079685742071
TCONS_00027635	2.5854	0.00615317017157291	0.0138366030219076
TCONS_00032821	2.59699	0.00148356165793497	0.00393636619401927
TCONS_00011507	2.59988	0.00948076464134069	0.0201959514028934
TCONS_00011069	2.60211	2.13124337321597e-12	3.30142006434902e-11
TCONS_00007779	2.60669	0.0019554664728504	0.00503132179938598
TCONS_00003872	2.60769	0.00224758953468047	0.00568114521527992
TCONS_00018097	2.60852	0.000881620857217558	0.00248681329353157
TCONS_00031522	2.61408	0.00509491416315582	0.0117146120160094
TCONS_00010893	2.61818	0.00430694560824297	0.0100835360882428
TCONS_00004336	2.61868	0.00308408718226073	0.0075253390948946
TCONS_00020799	2.62074	0.000377461404591807	0.00117102352422489
TCONS_00017936	2.62202	0.00245710882016736	0.00614888933378812
TCONS_00013145	2.62849	5.40484865539353e-05	0.000203559381186585
TCONS_00008064	2.66329	5.45117295620691e-07	3.13602773598256e-06
TCONS_00030254	2.67463	0.00021816271307864	0.000712880254240893
TCONS_00030242	2.67631	0.000293919519111882	0.000931818093445118
TCONS_00030658	2.67681	0.000386890724605137	0.00119801709400663
TCONS_00004339	2.67878	0.0154133551739527	0.0308591164282757
TCONS_00021911	2.68015	2.31718574037257e-05	9.48096824978764e-05
TCONS_00013596	2.69189	0.000142090779195012	0.000484425940828218
TCONS_00009756	2.69349	0.0174028745069823	0.0343182788506628
TCONS_00000778	2.69873	0.000823249521039489	0.00234272626363125
TCONS_00025085	2.71216	0.000259660210083172	0.000834760515464612
TCONS_00002516	2.72233	0.00625241652927324	0.014042325256224
TCONS_00011801	2.72347	7.12923819046466e-05	0.000261854053146726
TCONS_00009417	2.72594	2.58309538456294e-05	0.000104414532602541
TCONS_00025193	2.72872	0.00437662217336659	0.0102334227168159
TCONS_00010490	2.72916	9.07986418241194e-10	8.95269660230949e-09
TCONS_00029285	2.73177	0.00587964149676946	0.01329422064497
TCONS_00025546	2.7404	6.09422343946627e-10	6.20150645052099e-09
TCONS_00031293	2.74841	3.61625458264798e-07	2.16293865004462e-06
TCONS_00011644	2.76301	0.011067734202196	0.023142091173042
TCONS_00031156	2.76985	0.00418489813739915	0.00983597843595255
TCONS_00022333	2.77216	0.000610784579548994	0.00179689843866341
TCONS_00023553	2.78937	3.64980557696883e-05	0.000142996821793194
TCONS_00026299	2.79182	3.1014373816562e-13	5.41643885582101e-12
TCONS_00021409	2.79332	0.000566750182717773	0.00168156954016279
TCONS_00019888	2.79666	1.83882283045716e-12	2.89051446320256e-11
TCONS_00033706	2.79952	0.000518961064517199	0.00155533585229579
TCONS_00006011	2.8072	0.0090113388567736	0.0193155021840546
TCONS_00030848	2.80973	0.000570991186245471	0.00169193310395337
TCONS_00003529	2.81144	1.69227294260456e-07	1.07776806456549e-06
TCONS_00011772	2.81848	0.000176325087401684	0.000588064480434778
TCONS_00027875	2.83014	0.000778838967129843	0.00223108509060802
TCONS_00031922	2.8342	3.82699093406364e-05	0.000149163608293868
TCONS_00002953	2.84184	0.000774149014951242	0.00221905547013828
TCONS_00030043	2.84681	0.00784869783384553	0.0171436785781406
TCONS_00015857	2.85902	1.16962234862909e-13	2.16823536411333e-12
TCONS_00006413	2.86907	0.0112308907628846	0.0234344950493451
TCONS_00024572	2.8795	0.00244520834840304	0.00612676140439487
TCONS_00016389	2.88069	0.00506146725008433	0.011648070078323
TCONS_00015050	2.88245	0.00348929745728344	0.00838961579995073
TCONS_00015937	2.88371	0.000331849430476817	0.00104076126635761
TCONS_00027304	2.88994	0.0218476094646849	0.0420475266508397
TCONS_00027620	2.89545	1.31132574446679e-07	8.56218574328316e-07
TCONS_00006519	2.89709	0.0259712068039195	0.0488204721769678
TCONS_00016747	2.90613	1.31348814528081e-06	7.02481259608799e-06
TCONS_00016960	2.91173	2.66431419760217e-14	5.41634121092315e-13
TCONS_00019889	2.91249	3.64849658743604e-14	7.2302572570077e-13
TCONS_00011216	2.91377	0.000311531987042039	0.000982319317105544
TCONS_00027268	2.91622	0.0200519725571503	0.0389145489087762
TCONS_00025405	2.91625	3.97900379844032e-10	4.18802302066205e-09
TCONS_00004567	2.92173	0.00247175121993054	0.00618211153196063
TCONS_00010883	2.92901	0.0169639613972928	0.0335629284396456
TCONS_00024380	2.9307	5.35243435903352e-06	2.52191653276025e-05
TCONS_00008253	2.94443	0.000337377447447471	0.00105590212016383
TCONS_00019272	2.95263	6.00733656858386e-08	4.18363127541908e-07
TCONS_00001638	2.95549	0.000212436482424441	0.000695802548245004
TCONS_00027291	2.95756	1.20322786874075e-07	7.93367413597904e-07
TCONS_00026521	2.96431	0.0123529838405831	0.0254558697753611
TCONS_00017288	2.96934	1.94732141184414e-05	8.09207310622323e-05
TCONS_00026914	2.97037	2.64584457481837e-05	0.000106641269530383
TCONS_00031760	2.98491	0.000389168190908262	0.00120424492527847
TCONS_00021750	2.99025	0.000264753686492125	0.000848562184805507
TCONS_00024948	2.99158	6.93571088001877e-05	0.000255160262204513
TCONS_00032350	2.99238	1.27252073034508e-10	1.45260047786331e-09
TCONS_00031662	2.99759	1.07759412703564e-08	8.70786535973908e-08
TCONS_00033855	3.00228	0.000499301842301321	0.00150338962102809
TCONS_00013350	3.00366	2.33473644613682e-06	1.18127479082644e-05
TCONS_00035546	3.03489	1.32138201150672e-10	1.50363300215039e-09
TCONS_00020647	3.03597	0.0116290275602626	0.0241372026669531
TCONS_00008122	3.03669	1.42558573726548e-05	6.10199260571193e-05
TCONS_00017026	3.03862	0.000477222697584612	0.00144436103502817
TCONS_00029263	3.03937	0.00050658895644473	0.00152304984861324
TCONS_00032822	3.03954	0.00167207381613803	0.00438065907260141
TCONS_00015052	3.04074	0.000131700988410839	0.000452758119573875
TCONS_00027206	3.04966	3.19909699899834e-15	7.41117311176402e-14
TCONS_00000183	3.05408	0.00926114669306352	0.0197923372451687
TCONS_00010858	3.05561	0.000131268687138409	0.000451615203726038
TCONS_00005385	3.06174	0.000145950182323571	0.000496461110881813
TCONS_00026392	3.06175	1.16074110233435e-06	6.2653009440738e-06
TCONS_00034578	3.06787	0.000212364638934571	0.000695693176216402
TCONS_00020708	3.07001	0.00137350298053967	0.00367560855301053
TCONS_00018947	3.07238	0.0194240247157804	0.037833876540275
TCONS_00001714	3.07502	4.02819371140627e-06	1.94507896505134e-05
TCONS_00027360	3.07857	0.00253861134968693	0.00632485474385645
TCONS_00003909	3.0796	2.5618176893425e-08	1.91929471856206e-07
TCONS_00004903	3.08569	0.00024970741394326	0.000805627004364373
TCONS_00019061	3.09222	1.59181771111505e-05	6.7385956591494e-05
TCONS_00035609	3.09225	0.0146120918935573	0.0294340434903288
TCONS_00023098	3.09788	8.15237666785637e-07	4.53291183317533e-06
TCONS_00034996	3.0986	1.81594016672635e-08	1.40469454624112e-07
TCONS_00020778	3.10001	0.000656891350009773	0.00191541260205106
TCONS_00027261	3.11422	4.37791654331496e-12	6.45555370971456e-11
TCONS_00026919	3.11581	8.14208984914954e-06	3.69580611241e-05
TCONS_00035462	3.12577	4.22488725991495e-08	3.03457265556337e-07
TCONS_00008472	3.13065	0.00296622560609215	0.00726912093878169
TCONS_00035596	3.136	7.27348708468205e-06	3.3358479549595e-05
TCONS_00026174	3.13802	5.03808555775457e-09	4.30213908456962e-08
TCONS_00014675	3.15453	1.20918166970178e-12	1.95511384717733e-11
TCONS_00013457	3.15847	0.0163315667722191	0.0324497076224203
TCONS_00001289	3.15989	0.000283934233864968	0.000903804027677493
TCONS_00015696	3.17749	1.07493952632756e-06	5.83524777973134e-06
TCONS_00029986	3.19415	6.79048239060447e-06	3.13658917266292e-05
TCONS_00032570	3.19569	0.000759023323272175	0.00218088121136469
TCONS_00008312	3.2107	0.00134388546244091	0.00360594982529192
TCONS_00020111	3.21086	0.0156604076428242	0.0312879588650197
TCONS_00017412	3.21425	0.000199226185146159	0.000656974056302942
TCONS_00034376	3.21687	0.000196092029023491	0.000647662117765978
TCONS_00033642	3.21841	5.88710160802014e-12	8.46703731271131e-11
TCONS_00029998	3.22165	0.00557542838875136	0.0126840470058693
TCONS_00031883	3.22244	0.000280515845750632	0.000893866360895771
TCONS_00007168	3.22525	0.014303637316036	0.0289060326101909
TCONS_00025360	3.2304	4.70647343295728e-13	8.0486033858692e-12
TCONS_00003270	3.23548	0.00393827122268532	0.00933147475537527
TCONS_00005997	3.23671	1.00152399885613e-05	4.43914103657617e-05
TCONS_00016048	3.23688	0.0237450134689541	0.0451605170138199
TCONS_00021796	3.23749	0.000450308549090051	0.00137231473449323
TCONS_00025096	3.24172	0.000909748157496286	0.00255670602882577
TCONS_00021007	3.24486	0.00301170193569904	0.00736759371587382
TCONS_00005402	3.24533	0.000119341894555458	0.000414921771366623
TCONS_00011738	3.2528	1.5477642044549e-16	4.24942302749657e-15
TCONS_00030164	3.26149	9.85042645117748e-05	0.000349252921381842
TCONS_00023567	3.26204	0.00497618776747576	0.0114780934825266
TCONS_00033656	3.26632	7.02458792563136e-13	1.16923522850458e-11
TCONS_00028269	3.27727	0.000484780091367088	0.00146551816091975
TCONS_00020613	3.28041	0.000610459297947656	0.00179623354655504
TCONS_00020171	3.28278	1.14841614664402e-07	7.59440546097595e-07
TCONS_00010479	3.28513	6.55839243130047e-05	0.000242412654258467
TCONS_00004186	3.29574	0.000115665527308729	0.000403769320007105
TCONS_00018087	3.29686	0.000397241792569017	0.00122712920487472
TCONS_00009658	3.30516	2.79626073320882e-05	0.000112079631027796
TCONS_00029332	3.30869	0.00404967359009261	0.00956786945227809
TCONS_00019945	3.31409	0.00250452529844672	0.00625370911189573
TCONS_00005918	3.31935	0.00789858497217506	0.0172428930865786
TCONS_00002550	3.31958	0.00200206539536288	0.00513660935880609
TCONS_00030935	3.32992	9.74197332615053e-06	4.33821125744626e-05
TCONS_00020122	3.35058	1.40605934013258e-05	6.03125453793713e-05
TCONS_00033650	3.35305	0.000506108809578561	0.00152185918093816
TCONS_00017643	3.3565	5.31611914487196e-11	6.48580874498775e-10
TCONS_00008512	3.36102	5.97010843094344e-05	0.000222532286446353
TCONS_00003839	3.36909	0.000249979622528368	0.000806361438831478
TCONS_00034781	3.37495	0.0209636557924113	0.0405057052810869
TCONS_00035356	3.37861	0.00820319793795748	0.0178047577125078
TCONS_00004460	3.37881	0.00159755708860773	0.00420491713764616
TCONS_00011925	3.37904	0.000199444335187112	0.000657414165884571
TCONS_00016050	3.38308	4.07502627876307e-05	0.000158183759840507
TCONS_00021797	3.40774	0.0043932593782821	0.0102656905503368
TCONS_00011816	3.40883	0.000139492659203858	0.000476666179393326
TCONS_00008647	3.40999	0.000405065289565163	0.00124767556760342
TCONS_00021343	3.4138	0.000377143217921458	0.00117023705056645
TCONS_00035620	3.427	0.00730425117211309	0.0160832197221665
TCONS_00025089	3.43325	1.58717556757283e-06	8.30684626673276e-06
TCONS_00003702	3.43424	0.0136943704526047	0.0278410198696217
TCONS_00033843	3.43579	0.00289245551180427	0.00710855712782866
TCONS_00009463	3.43892	0.010263201630757	0.021672748261588
TCONS_00005420	3.43922	1.58284596673062e-05	6.70532242473826e-05
TCONS_00001499	3.45043	1.10821323137385e-09	1.07396368480166e-08
TCONS_00018766	3.45741	1.10356431527281e-11	1.52418237833825e-10
TCONS_00007914	3.46661	0.000861559386969153	0.00243755965417246
TCONS_00027854	3.46842	7.81739670446964e-06	3.56182721163357e-05
TCONS_00008305	3.47484	1.63880282633308e-06	8.55724661957991e-06
TCONS_00015797	3.47644	8.79321997228441e-06	3.96056084039188e-05
TCONS_00035312	3.48335	0.00376183440219298	0.00896035674550785
TCONS_00015135	3.49361	0.00457187079094915	0.0106418188885428
TCONS_00033423	3.49562	0.00244631716199104	0.00612781619990363
TCONS_00025021	3.50601	1.67521644561019e-05	7.04554489255838e-05
TCONS_00019796	3.50934	3.06060950107852e-07	1.85326665672737e-06
TCONS_00000826	3.52923	1.88951475129465e-05	7.88081844056573e-05
TCONS_00019184	3.53241	4.89266480622129e-05	0.000186011734269724
TCONS_00028487	3.54181	4.20865745745622e-05	0.000162673017256474
TCONS_00035645	3.54349	8.41373913954542e-06	3.80466292515544e-05
TCONS_00000445	3.54514	0.00121210225122538	0.00328942043369143
TCONS_00027306	3.54526	8.6130501212596e-05	0.000310059522172602
TCONS_00024644	3.54804	2.13545841652305e-19	8.54797547127247e-18
TCONS_00009225	3.54811	2.76069112417265e-07	1.68747244965053e-06
TCONS_00004388	3.56161	0.00682201209365883	0.0151485842919206
TCONS_00021823	3.56558	4.42729678738334e-05	0.000170323369708966
TCONS_00003797	3.56716	0.000561897977378229	0.00166936168829112
TCONS_00013279	3.57439	3.04795521109269e-06	1.50468359165894e-05
TCONS_00031855	3.57716	9.91041401604861e-06	4.40046727888825e-05
TCONS_00028857	3.57792	0.00670934636237927	0.0149222131204091
TCONS_00015796	3.57853	8.98033003929802e-05	0.000321808499506871
TCONS_00008315	3.58298	0.0038136072314862	0.00907053971858548
TCONS_00021089	3.58313	4.25820472617914e-08	3.05607687864971e-07
TCONS_00000278	3.58773	2.17282476358292e-06	1.105848620183e-05
TCONS_00011555	3.58913	0.0027925085810466	0.00687880976948619
TCONS_00014149	3.60005	0.00287793252491	0.00707478711592347
TCONS_00014403	3.60062	2.04704198838817e-06	1.04861638436883e-05
TCONS_00011906	3.60669	0.00648089021043412	0.0144799637660391
TCONS_00015944	3.60676	5.24159121283519e-19	1.99235524818964e-17
TCONS_00009866	3.60966	7.35846048375833e-08	5.05070658318056e-07
TCONS_00009159	3.61396	2.26582779583688e-09	2.06111726043623e-08
TCONS_00002891	3.61472	0.000113653235780882	0.000397973291074802
TCONS_00012757	3.61506	0.00650135933203891	0.0145149425462216
TCONS_00019571	3.62462	7.46442470293389e-05	0.000272505722659772
TCONS_00027273	3.62682	2.78507569151699e-09	2.49828331614362e-08
TCONS_00026579	3.62783	1.70139372826495e-10	1.89552442890996e-09
TCONS_00018321	3.63543	0.0088650708853653	0.019038068549426
TCONS_00003063	3.64312	5.05526798587075e-06	2.39611304964355e-05
TCONS_00021349	3.64323	6.07890194836236e-05	0.000226121654917188
TCONS_00021413	3.64591	0.0207022865714912	0.0400563010306908
TCONS_00017624	3.64908	1.83030053208806e-05	7.64795093003911e-05
TCONS_00033057	3.67068	1.41396741511325e-05	6.0608653024506e-05
TCONS_00014859	3.67544	0.00339800325844085	0.00819276580408333
TCONS_00029967	3.68441	0.00373660927339506	0.00890848222210262
TCONS_00021090	3.68764	7.47545660447478e-05	0.000272853412033008
TCONS_00011666	3.69669	0.00106281750618534	0.00293715551235854
TCONS_00015735	3.71052	0.000999292779603941	0.00277772380724752
TCONS_00006731	3.71747	5.96446477823379e-06	2.78706253183326e-05
TCONS_00000271	3.71749	8.69952454443132e-05	0.000312799081046097
TCONS_00032884	3.71874	5.67939620832842e-05	0.000212968529735308
TCONS_00012778	3.72162	0.00366421293257678	0.00875780773964488
TCONS_00000508	3.73042	0.00023674411416944	0.000767774020015716
TCONS_00024517	3.73199	5.39529898568197e-06	2.54078981124268e-05
TCONS_00006189	3.74085	0.00213157668665939	0.00542351525688767
TCONS_00022439	3.74444	4.48931382557008e-14	8.77779543614347e-13
TCONS_00028851	3.74661	0.0256564584405452	0.0482839923616376
TCONS_00008000	3.74779	3.39918894401883e-08	2.48893264120327e-07
TCONS_00015486	3.76099	1.19150320951157e-17	3.81555178224652e-16
TCONS_00000132	3.76843	0.0140275060268092	0.0284178330022461
TCONS_00030190	3.77042	2.25400776446669e-16	6.04174258999939e-15
TCONS_00004830	3.77204	0.000262786499822683	0.000843312547231608
TCONS_00021549	3.78189	9.30833297589892e-06	4.16252270224763e-05
TCONS_00025614	3.78822	0.00336226269156088	0.00811653353948113
TCONS_00015697	3.78851	0.00728669697988421	0.0160562913721891
TCONS_00008276	3.78926	2.83626295929491e-20	1.2861279629705e-18
TCONS_00026759	3.79738	0.0253889235384606	0.0478501868313924
TCONS_00018665	3.79985	0.000204701939642099	0.000673150162476281
TCONS_00028151	3.8031	4.39456977846179e-07	2.58572198379542e-06
TCONS_00026009	3.80383	8.83114517035565e-05	0.000316964708524588
TCONS_00023471	3.81607	8.60201888980581e-08	5.81383368596401e-07
TCONS_00020628	3.81878	7.51533741176784e-07	4.20584595704038e-06
TCONS_00016229	3.82584	3.62601077983894e-05	0.000142218541165458
TCONS_00029168	3.82642	0.000100798233428647	0.000356547886104498
TCONS_00022201	3.82654	0.00969552149342412	0.0205965798262913
TCONS_00023609	3.82868	0.0005237603268251	0.00156764195090927
TCONS_00000864	3.83314	2.25384004840392e-06	1.14354256858587e-05
TCONS_00000868	3.83332	6.36555783102387e-05	0.000235814983285657
TCONS_00012172	3.83385	4.22023292565106e-06	2.02752719925132e-05
TCONS_00021998	3.83469	0.00402878694168161	0.009523496490181
TCONS_00031821	3.8363	0.000611248547965326	0.00179797105809407
TCONS_00032982	3.83822	0.0195834401376965	0.0380747026016917
TCONS_00034703	3.84255	5.07893655931517e-05	0.000192245186543283
TCONS_00016944	3.84547	0.00562330519190892	0.0127817161855789
TCONS_00007457	3.84757	0.00165068377648253	0.00432900732974322
TCONS_00020412	3.85355	1.86635720912017e-05	7.7914169323053e-05
TCONS_00023225	3.85564	6.22625859373474e-10	6.32874700766532e-09
TCONS_00023718	3.86385	3.97861681777882e-07	2.35707642711435e-06
TCONS_00028162	3.87497	6.42360964370807e-06	2.98082506498102e-05
TCONS_00011594	3.87792	0.0102614787527863	0.0216716394390292
TCONS_00024262	3.88607	0.00629474974404929	0.0141128757272718
TCONS_00013987	3.88761	0.00252479229775164	0.00629562665976025
TCONS_00009418	3.88853	0.000341198068480094	0.00106712128833368
TCONS_00006441	3.88904	5.78630813996148e-07	3.31197953737182e-06
TCONS_00004244	3.88934	6.6019679354821e-07	3.73396079576986e-06
TCONS_00030458	3.89057	0.00011450657761005	0.00040026420183513
TCONS_00015954	3.89785	1.17932857809446e-08	9.47495202640458e-08
TCONS_00013943	3.90849	9.55852030445319e-05	0.000340102866997977
TCONS_00028423	3.90928	2.81681704694081e-05	0.000112828582754705
TCONS_00022845	3.91722	0.00117522883950445	0.00320039364737416
TCONS_00035700	3.92088	5.85275830565364e-05	0.000218518274915789
TCONS_00019875	3.93769	1.52528246573141e-10	1.71409538214152e-09
TCONS_00031424	3.93821	4.13673721863761e-06	1.99164413243242e-05
TCONS_00017257	3.94044	2.11003387981109e-08	1.61015786534889e-07
TCONS_00026782	3.94314	0.000147003130608804	0.000499760924860032
TCONS_00033150	3.94532	0.000898574378035458	0.00252765954940851
TCONS_00003568	3.94803	3.37960593802783e-08	2.4776017113751e-07
TCONS_00014890	3.94815	2.08154267156718e-20	9.65675680940126e-19
TCONS_00033966	3.95663	5.23888192175509e-05	0.00019780277673271
TCONS_00005725	3.9798	0.00143660941929386	0.00382412449952683
TCONS_00030334	3.98029	5.37158790107427e-06	2.53028221541621e-05
TCONS_00030791	4.00004	2.96425432113537e-08	2.19588432832566e-07
TCONS_00017901	4.00078	3.71721468089628e-06	1.80648845612292e-05
TCONS_00017075	4.00376	2.48073876735123e-20	1.13343450802237e-18
TCONS_00019125	4.00489	0.000103811193455735	0.000366203143535703
TCONS_00026137	4.00655	4.12491249790237e-05	0.000159914381453927
TCONS_00030718	4.00917	0.000100728981066549	0.000356372595705334
TCONS_00031838	4.01485	0.000150517066619353	0.00051055592169928
TCONS_00025778	4.0206	2.11482239188837e-07	1.32170920678536e-06
TCONS_00026691	4.02448	0.00144258820908423	0.00383834536278839
TCONS_00016147	4.0245	0.0113675318846502	0.023686831093974
TCONS_00006586	4.02589	1.8999792729108e-06	9.80779600136235e-06
TCONS_00023976	4.02688	0.000889847057976705	0.00250544706193161
TCONS_00033833	4.02914	1.19215906951922e-05	5.20882251746225e-05
TCONS_00017227	4.04728	2.51538623601255e-09	2.27213595447704e-08
TCONS_00002766	4.05034	4.98996661562028e-06	2.36840152089239e-05
TCONS_00026288	4.0558	0.00812703025563227	0.0176585034724576
TCONS_00008393	4.07555	1.07218578814271e-22	6.57595168300545e-21
TCONS_00026567	4.07737	0.00319296679332182	0.0077637882262561
TCONS_00021296	4.08264	1.14440295022839e-05	5.01591147734552e-05
TCONS_00025357	4.08839	4.87476705906984e-08	3.4533735473669e-07
TCONS_00011811	4.09577	3.33020860303032e-06	1.63465719627313e-05
TCONS_00003694	4.10369	1.97361325822051e-05	8.19004235802377e-05
TCONS_00006716	4.11439	5.37842986966116e-13	9.07760556266599e-12
TCONS_00034283	4.116	0.00314886243782634	0.00766891480516784
TCONS_00013356	4.11718	1.37449999937381e-06	7.31221067000011e-06
TCONS_00027500	4.12059	0.00148606070219803	0.00394241881009808
TCONS_00000659	4.12166	0.00217683461762839	0.00553011355472486
TCONS_00020077	4.12271	1.75607784736543e-05	7.35990653054964e-05
TCONS_00008254	4.12549	1.64148068362798e-06	8.56628497516041e-06
TCONS_00011496	4.13098	1.03409867214321e-07	6.88997832795876e-07
TCONS_00005530	4.13684	1.13589628246685e-05	4.98224762149643e-05
TCONS_00018891	4.1448	9.68969334921744e-06	4.31621665551121e-05
TCONS_00015230	4.1461	0.00381359931909613	0.00907053971858548
TCONS_00015621	4.15053	0.00260387095579917	0.00646607702487983
TCONS_00022507	4.15544	9.01190484565288e-07	4.97131827438429e-06
TCONS_00002288	4.1623	0.000134697165159072	0.000462530464854857
TCONS_00015964	4.16266	5.21033172939381e-21	2.6555079430964e-19
TCONS_00021920	4.16296	1.72820236682608e-06	8.98137061872514e-06
TCONS_00029809	4.1737	1.5564247493927e-06	8.16716734070827e-06
TCONS_00022484	4.17492	0.000303365826022066	0.000958909484664088
TCONS_00012269	4.18037	1.96051910895342e-06	1.00829085384577e-05
TCONS_00018950	4.18148	0.000314560169912686	0.000990659208743296
TCONS_00033497	4.18295	7.31412871047905e-09	6.09125182038609e-08
TCONS_00027953	4.18628	0.0023097788219735	0.0058196390789537
TCONS_00030207	4.19671	0.000123710459586711	0.000428135681962962
TCONS_00001296	4.20235	0.00811952454140772	0.0176485532829997
TCONS_00011064	4.20883	5.74140011895305e-07	3.28939684459207e-06
TCONS_00011680	4.21359	0.000648524199922201	0.00189192975639993
TCONS_00015046	4.22276	0.00222328444920769	0.00562521123472449
TCONS_00013805	4.23151	5.06331674307993e-05	0.000191734177129646
TCONS_00008544	4.23275	5.41455482057266e-05	0.000203882498165705
TCONS_00002233	4.23583	9.77623109934148e-06	4.34811576402127e-05
TCONS_00025203	4.24291	9.10363745255001e-08	6.11403535371148e-07
TCONS_00000696	4.25226	4.73051007591709e-07	2.76093931624413e-06
TCONS_00027917	4.25269	4.47765114538585e-05	0.00017204107490649
TCONS_00021766	4.25408	1.45589400107172e-07	9.41439962880294e-07
TCONS_00013685	4.25409	9.14809691431957e-05	0.000327172400614319
TCONS_00001264	4.25971	2.48094371525673e-06	1.24861514993436e-05
TCONS_00013748	4.26527	2.15197721899393e-06	1.09678095276781e-05
TCONS_00002786	4.27083	3.69059364639494e-21	1.90239062234256e-19
TCONS_00023407	4.27421	0.000163062412755548	0.000548169633057594
TCONS_00003919	4.2824	3.5589445942807e-05	0.000139921739557411
TCONS_00013122	4.28395	8.11208951094672e-09	6.70498106539785e-08
TCONS_00014780	4.30271	0.000470628644301534	0.00142726853190541
TCONS_00023067	4.30457	4.34993597354916e-09	3.77293344052852e-08
TCONS_00022279	4.30593	8.95703156304892e-05	0.000321037187143907
TCONS_00017500	4.30931	1.64660237506094e-05	6.94613587595654e-05
TCONS_00005807	4.30967	0.00026608254991713	0.000851473571922644
TCONS_00033058	4.31748	8.20015813875175e-07	4.55527974223013e-06
TCONS_00007461	4.31775	1.72873947558893e-05	7.25372990070281e-05
TCONS_00023572	4.31963	5.72699753902413e-05	0.000214405745558424
TCONS_00013641	4.32891	3.78145006427518e-05	0.000147706770321526
TCONS_00016257	4.3361	0.000136945329964454	0.000469360078622253
TCONS_00012730	4.33724	2.36206953087561e-06	1.19343546557197e-05
TCONS_00028870	4.3604	2.01337671044706e-05	8.33593245357404e-05
TCONS_00025346	4.3609	6.62372428168188e-07	3.7421226133838e-06
TCONS_00012546	4.36412	0.000873196999890777	0.00246585817371997
TCONS_00032124	4.37464	3.29832541928473e-26	2.76280563940364e-24
TCONS_00008963	4.38848	4.54323910181447e-05	0.000174265052086346
TCONS_00021475	4.39318	0.00013111066760323	0.000451289680746464
TCONS_00032819	4.39721	0.000137391655248404	0.000470622343508022
TCONS_00005976	4.39751	9.73871170952793e-24	6.75105405978885e-22
TCONS_00007551	4.40031	7.16605399750422e-08	4.93361548618128e-07
TCONS_00015374	4.41733	0.000862549514267826	0.00243921668672207
TCONS_00029074	4.42284	4.5505653815157e-06	2.17640442632206e-05
TCONS_00034984	4.42333	5.40745760185267e-07	3.11384883482878e-06
TCONS_00023014	4.43135	1.16899864534069e-05	5.11504050547742e-05
TCONS_00027102	4.43697	0.000117594309071274	0.000409711887931168
TCONS_00032824	4.44188	0.000306822929532154	0.000968483472439859
TCONS_00027557	4.44298	0.00550656063950595	0.0125412429929046
TCONS_00002174	4.44648	4.89780535529554e-09	4.19583296843571e-08
TCONS_00000246	4.44804	1.12334754818735e-07	7.43678272570572e-07
TCONS_00008264	4.44983	3.62046288556802e-08	2.64026743202669e-07
TCONS_00019810	4.45081	0.00114678275658985	0.00313472434128722
TCONS_00003774	4.4605	0.000888039925131827	0.0025011373545159
TCONS_00008945	4.46527	1.64728290066988e-08	1.28190492566968e-07
TCONS_00016006	4.46692	1.17730808505686e-08	9.47133623073981e-08
TCONS_00000597	4.46829	3.68510072829278e-06	1.79184432886324e-05
TCONS_00023651	4.47102	2.02632651223503e-11	2.64901196429685e-10
TCONS_00027570	4.47541	3.76972912541685e-08	2.73624564667647e-07
TCONS_00017189	4.48174	0.000719981273262803	0.00207860558116226
TCONS_00006585	4.48409	2.84982511089539e-06	1.41575743359226e-05
TCONS_00021327	4.48718	3.59152248960439e-08	2.62127536927843e-07
TCONS_00008474	4.49675	1.75210592468468e-09	1.62386681179862e-08
TCONS_00015269	4.50616	1.38091511078768e-09	1.31499458418324e-08
TCONS_00021271	4.51509	1.37529685636786e-05	5.91191399911232e-05
TCONS_00033229	4.51744	5.73199462901195e-05	0.000214540709190553
TCONS_00007458	4.52577	0.000120354124453062	0.000417959150427878
TCONS_00003962	4.53412	3.46360169343276e-07	2.07850565304407e-06
TCONS_00035505	4.53582	6.76782027796076e-17	1.94674359760165e-15
TCONS_00012923	4.539	0.000724182828398483	0.00208873583838893
TCONS_00001069	4.54087	3.05870964402157e-09	2.72616914232918e-08
TCONS_00030083	4.54199	4.89197928496104e-14	9.50704416786252e-13
TCONS_00031918	4.54268	0.00054138595469213	0.0016144839902012
TCONS_00002098	4.54463	2.01847335647433e-06	1.03632912709109e-05
TCONS_00013168	4.54582	0.000508980440708578	0.00152896946932431
TCONS_00018351	4.55331	4.14127829543288e-07	2.44664010905383e-06
TCONS_00026598	4.55339	6.37790103275939e-06	2.96265374546125e-05
TCONS_00035503	4.56002	1.36107369903939e-05	5.85773226372969e-05
TCONS_00035118	4.56489	2.70946373705174e-06	1.35159435882209e-05
TCONS_00032328	4.5663	6.18901637581458e-14	1.18746419180926e-12
TCONS_00027451	4.5676	2.32207232879537e-05	9.49510245611844e-05
TCONS_00027492	4.57051	0.000251353838925716	0.000810360835296327
TCONS_00007777	4.57386	5.70153157785161e-05	0.000213577248111945
TCONS_00029934	4.58858	0.000105309024000023	0.000371269713802109
TCONS_00002570	4.59709	7.65912321948884e-17	2.18920247093541e-15
TCONS_00001721	4.60176	9.78346750576406e-08	6.54873390979612e-07
TCONS_00033901	4.60835	0.00158007810984717	0.00416375666202518
TCONS_00020975	4.61445	0.000290884765282882	0.000923176860987391
TCONS_00016628	4.61569	1.73681427527303e-09	1.61315095906134e-08
TCONS_00025406	4.62386	3.64799863156689e-08	2.65809023436448e-07
TCONS_00004284	4.62396	0.000823415196966427	0.00234282924338946
TCONS_00032987	4.62479	2.45564555428227e-08	1.84893861896084e-07
TCONS_00032551	4.62804	2.87505676851283e-23	1.85780007545366e-21
TCONS_00004010	4.64058	0.000114325333988966	0.000399824085798151
TCONS_00028008	4.6419	3.64930975634852e-08	2.65809023436448e-07
TCONS_00007098	4.64334	6.43030675074251e-07	3.64370623367317e-06
TCONS_00024675	4.64495	4.12974173399907e-08	2.97095098183877e-07
TCONS_00014505	4.64865	2.5923746610622e-06	1.29855577914171e-05
TCONS_00028999	4.66914	5.68107971600841e-05	0.000212987516166059
TCONS_00007358	4.6693	2.24577214201227e-05	9.21795720631308e-05
TCONS_00028318	4.67646	9.90460574420715e-15	2.14872939724149e-13
TCONS_00031015	4.68377	3.4024809459666e-09	3.00591248805536e-08
TCONS_00006070	4.68628	4.04150178470176e-28	3.95258874543832e-26
TCONS_00014467	4.69235	4.40510180551598e-10	4.60436204316583e-09
TCONS_00018547	4.69705	3.66821919276265e-08	2.66971399254443e-07
TCONS_00011800	4.69847	2.15894192953764e-07	1.34695642521119e-06
TCONS_00015931	4.71568	3.17554796116968e-10	3.38369783636295e-09
TCONS_00015936	4.72681	8.66803537626091e-06	3.90709427161656e-05
TCONS_00026127	4.73301	0.00065710797520741	0.00191542687214881
TCONS_00005831	4.73458	0.000399701249560375	0.00123325284930011
TCONS_00031872	4.73812	1.94406528231106e-09	1.78729538378323e-08
TCONS_00029100	4.75885	9.96928452799604e-08	6.66079265011198e-07
TCONS_00013768	4.76266	0.000142849252661219	0.000486736634350177
TCONS_00035222	4.76634	5.63758978860477e-06	2.64251067474679e-05
TCONS_00007510	4.76689	0.0161497765187546	0.0321379131713404
TCONS_00025429	4.76801	0.00114342797033794	0.00312791688347814
TCONS_00000904	4.77543	6.95287649713337e-27	6.19696524446474e-25
TCONS_00019949	4.7826	5.53015542934868e-11	6.72426761983909e-10
TCONS_00007285	4.78659	0.000119994037109272	0.000416948744654898
TCONS_00000371	4.79646	0.0218804075231263	0.0420927393212042
TCONS_00035569	4.80575	8.06211047168758e-07	4.4854786212867e-06
TCONS_00031305	4.80762	9.75760429895246e-07	5.34173478308463e-06
TCONS_00033840	4.80931	0.0222574011750014	0.0427271256720743
TCONS_00006976	4.81033	0.0203194794116277	0.0393745679548657
TCONS_00029387	4.81669	0.000165758980667451	0.000556002454063069
TCONS_00034458	4.81682	1.07088502891603e-05	4.72458493737572e-05
TCONS_00018254	4.82239	0.00581360780427296	0.0131613621124513
[truncated: 465 more rows]

## Sheet: Supplementary Materials Data S5
WL-S primed 2xH vs Ctrl
[truncated: 1,269 more rows]

[truncated: 3 more sheets: Supplementary Materials Data S6, Supplementary Materials Data S7, Supplementary Materials Data S8]
